# Supplementary material for: Macrophages take up VLDL-sized emulsion particles through caveolae-mediated endocytosis and excrete part of the internalized triglycerides as fatty acids
Source: PLoS Biol. 2022 Aug 26;20(8):e3001516. doi: 10.1371/journal.pbio.3001516 (PMC9455861; doi:10.1371/journal.pbio.3001516)
Supplement: S1 Raw Data Checklist — (XLSX) [file pbio.3001516.s001.xlsx]

## Sheet: Sheet1
Figure 1	RAW data location		S1 Figure	RAW data location
a	S1 Raw Data			S1 Raw Data
c	Flow respitory: FR-FCM-Z5K3
d	S1 Raw Data		S6 Figure
e	GSE203250		a	S1 Raw Data
f	GSE203250		b	FR-FCM-Z5K3
g	GSE203250		c	S1 Raw Data
h	GSE203250
i	GSE203250		S7 Figure
			b	S1 Raw Data
Figure 2			d	FR-FCM-Z5KY
c	S1 Raw Data		e	S1 Raw Data
d	S1 Raw Data		g	S1 Raw Data
f	FR-FCM-Z5KY
g	S1 Raw Data		S8 Figure
i	S1 Raw Data		b	S1 Raw Data
			d	S1 Raw Data
Figure 3			f	S1 Raw Data
b	S1 Raw Data
d	S1 Raw Data		S9 Figure
f	S1 Raw Data		c	S1 Raw Data
			e	S1 Raw Data
Figure 4
c	S1 Raw Data		S10 Figure
e	S1 Raw Data		b	FR-FCM-Z5JV
			d	FR-FCM-Z5K3
Figure 5
a	S1 Raw Data		S11 Figure
b	S1 Raw Data		b	S1 Raw Data
d	FR-FCM-Z5KZ		c	GSE203250
f	S1 Raw Data
Figure 6
a	GSE203250
c	S1 Raw Data
e	S1 Raw Data
f	S1 Raw Data
Figure 7
a	S1 Raw Data
b	S1 Raw Data
f	S1 Raw Data
g	S1 Raw Data
h	S1 Raw Data
Figure 8
a	S1 Raw Data
b	S1 Raw Data
e	S1 Raw Data
