# Supplementary material for: Macrophages take up VLDL-sized emulsion particles through caveolae-mediated endocytosis and excrete part of the internalized triglycerides as fatty acids
Source: PLoS Biol. 2022 Aug 26;20(8):e3001516. doi: 10.1371/journal.pbio.3001516 (PMC9455861; doi:10.1371/journal.pbio.3001516)
Supplement: S1 Raw Data — (ZIP) [file pbio.3001516.s003.zip]

Archive with 32 entries (31 files):
- S1_other RAW data/
- S1_other RAW data/Figure 1a &S6a.xlsx
- S1_other RAW data/Figure 1d.xlsx
- S1_other RAW data/Figure 2c &S7b.xlsx
- S1_other RAW data/Figure 2d, 2g & S7e.xlsx
- S1_other RAW data/Figure 2i.xlsx
- S1_other RAW data/Figure 3b.xlsx
- S1_other RAW data/Figure 3d, 3f.xlsx
- S1_other RAW data/Figure 4c, S9c.xlsx
- S1_other RAW data/Figure 4e.xlsx
- S1_other RAW data/Figure 5a.xlsx
- S1_other RAW data/Figure 5b.xlsx
- S1_other RAW data/Figure 5f-1.xlsx
- S1_other RAW data/Figure 5f.xlsx
- S1_other RAW data/Figure 6c &S11b.xlsx
- S1_other RAW data/Figure 6e.xlsx
- S1_other RAW data/Figure 6f.xlsx
- S1_other RAW data/Figure 7a & 7d.xlsx
- S1_other RAW data/Figure 7f.xlsx
- S1_other RAW data/Figure 7g.xlsx
- S1_other RAW data/Figure 7h.xlsx
- S1_other RAW data/Figure 8a.xlsx
- S1_other RAW data/Figure 8b.xlsx
- S1_other RAW data/Figure 8e.xlsx
- S1_other RAW data/Figure S1.xlsx
- S1_other RAW data/Figure S10d-1.xlsx
- S1_other RAW data/Figure S10d.xlsx
- S1_other RAW data/Figure S11b.xlsx
- S1_other RAW data/Figure S7g.xlsx
- S1_other RAW data/Figure S8b.xlsx
- S1_other RAW data/Figure S8d, S8f.xlsx
- S1_other RAW data/Figure S9e.xlsx
