# Supplementary material for: Macrophages take up VLDL-sized emulsion particles through caveolae-mediated endocytosis and excrete part of the internalized triglycerides as fatty acids
Source: PLoS Biol. 2022 Aug 26;20(8):e3001516. doi: 10.1371/journal.pbio.3001516 (PMC9455861; doi:10.1371/journal.pbio.3001516)
Supplement: S1 Raw Data — (ZIP) [file pbio.3001516.s003.zip › S1_other RAW data/Figure 1a &S6a.xlsx]

## Sheet: particle size calculated
Record Number	Sample Measurement Time	Measurement Date Time	Sample Name	D [4,3]	D [3,2]	Weighted Residual	Residual	Air Pressure Achieved	Particle Refractive Index	Particle Absorption Index Blue	Particle Refractive Index Blue	Dx (10)	Dx (50)	Dx (90)	Laser Obscuration	Obscuration Blue	Uniformity	Span	0.01	0.0114	0.0129	0.0147	0.0167	0.0189	0.0215	0.0244	0.0278	0.0315	0.0358	0.0407	0.0463	0.0526	0.0597	0.0679	0.0771	0.0876	0.0995	0.113	0.128	0.146	0.166	0.188	0.214	0.243	0.276	0.314	0.357	0.405	0.46
1	15	2019-02-22 16:06:00	SAEC 1% 220219	0.105	0.0519	1.51	2.22	0	1.6	0.001	1.6	0.0226	0.0771	0.23	6.64	14.8	0.829	2.687	0.43	0.86	1.29	1.7	2.1	2.49	2.85	3.2	3.53	3.83	4.11	4.35	4.57	4.76	4.91	5.03	5.1	5.13	5.11	5.03	4.88	4.64	4.32	3.9	3.39	2.81	2.21	1.61	1.07	0.61	0.16
2	15	2019-02-22 16:06:00	SAEC 1% 220219	0.105	0.0518	1.53	4.33	0	1.6	0.001	1.6	0.0226	0.0769	0.229	6.68	14.82	0.829	2.689	0.43	0.87	1.29	1.7	2.11	2.49	2.86	3.21	3.53	3.84	4.11	4.36	4.58	4.77	4.92	5.03	5.11	5.13	5.11	5.03	4.87	4.63	4.31	3.89	3.38	2.8	2.2	1.61	1.07	0.61	0.16
3	15	2019-02-22 16:07:00	SAEC 1% 220219	16.6	0.0538	1.51	4.79	0	1.6	0.001	1.6	0.023	0.0807	0.263	6.68	14.82	205.631	2.979	0.42	0.83	1.24	1.64	2.03	2.4	2.75	3.09	3.4	3.69	3.96	4.2	4.41	4.59	4.74	4.85	4.93	4.96	4.94	4.86	4.71	4.48	4.17	3.76	3.27	2.71	2.13	1.55	1.03	0.59	0.27
4	15	2019-02-22 16:06:00	Average of 'SAEC 1% 220219'	5.57	0.0525	1.52	3.78	0	1.6	0.001	1.6	0.0227	0.0782	0.239	6.67	14.81	70.669	2.766	0.43	0.85	1.27	1.68	2.08	2.46	2.82	3.17	3.49	3.79	4.06	4.3	4.52	4.71	4.86	4.97	5.05	5.08	5.05	4.97	4.82	4.59	4.26	3.85	3.35	2.78	2.18	1.59	1.06	0.61	0.2
5	15	2019-02-22 16:10:00	SAEC 0.4% 220219	0.347	0.28	1.26	1.2	0	1.6	0.001	1.6	0.17	0.31	0.572	7.68	15.31	0.404	1.293	0	0	0	0	0	0	0	0	0	0	0	0	0	0	0	0	0.05	0.25	0.69	1.44	2.53	3.93	5.56	7.25	8.79	9.94	10.53	10.46	9.72	8.45	6.85
6	15	2019-02-22 16:10:00	SAEC 0.4% 220219	0.347	0.282	1.29	1.3	0	1.6	0.001	1.6	0.171	0.312	0.57	7.74	15.35	0.398	1.279	0	0	0	0	0	0	0	0	0	0	0	0	0	0	0	0	0.04	0.23	0.65	1.39	2.46	3.86	5.48	7.18	8.73	9.92	10.55	10.52	9.83	8.59	7
7	15	2019-02-22 16:11:00	SAEC 0.4% 220219	0.347	0.283	1.29	1.37	0	1.6	0.001	1.6	0.172	0.313	0.569	7.74	15.34	0.394	1.268	0	0	0	0	0	0	0	0	0	0	0	0	0	0	0	0	0.04	0.21	0.62	1.34	2.41	3.8	5.43	7.14	8.72	9.93	10.59	10.58	9.91	8.68	7.08
8	15	2019-02-22 16:10:00	Average of 'SAEC 0.4% 220219'	0.347	0.282	1.28	1.29	0	1.6	0.001	1.6	0.171	0.312	0.57	7.72	15.33	0.399	1.28	0	0	0	0	0	0	0	0	0	0	0	0	0	0	0	0	0.04	0.23	0.65	1.39	2.46	3.86	5.49	7.19	8.75	9.93	10.56	10.52	9.82	8.58	6.98
9	15	2019-02-22 16:34:00	SEC0.422022019	0.32	0.235	1.01	3.84	0	1.469	0.001	1.469	0.13	0.291	0.552	5.97	11.92	0.446	1.447	0	0	0	0	0	0	0	0	0	0	0.04	0.08	0.17	0.3	0.49	0.76	1.12	1.59	2.18	2.89	3.72	4.66	5.66	6.68	7.63	8.42	8.94	9.08	8.76	7.97	6.74
10	15	2019-02-22 16:35:00	SEC0.422022019	0.32	0.236	1.05	2.37	0	1.469	0.001	1.469	0.131	0.292	0.552	6	11.94	0.444	1.443	0	0	0	0	0	0	0	0	0	0	0.03	0.08	0.16	0.29	0.48	0.74	1.1	1.57	2.15	2.86	3.7	4.63	5.64	6.66	7.62	8.42	8.94	9.1	8.8	8.01	6.79
11	15	2019-02-22 16:35:00	SEC0.422022019	0.321	0.237	1.06	1.24	0	1.469	0.001	1.469	0.131	0.292	0.553	6	11.94	0.443	1.441	0	0	0	0	0	0	0	0	0	0	0.03	0.08	0.16	0.28	0.47	0.74	1.09	1.56	2.14	2.85	3.68	4.62	5.63	6.65	7.62	8.42	8.95	9.11	8.82	8.03	6.81
12	15	2019-02-22 16:34:00	Average of 'SEC0.422022019'	0.32	0.236	1.04	2.48	0	1.469	0.001	1.469	0.131	0.292	0.552	5.99	11.93	0.444	1.444	0	0	0	0	0	0	0	0	0	0	0.03	0.08	0.16	0.29	0.48	0.75	1.1	1.57	2.16	2.87	3.7	4.64	5.64	6.67	7.62	8.42	8.94	9.1	8.79	8	6.78
13	15	2019-02-22 16:40:00	SEC 1%	0.126	0.0614	1.62	2.44	0	1.469	0.001	1.469	0.0268	0.0937	0.275	10.92	23.02	0.813	2.646	0.24	0.52	0.82	1.14	1.48	1.82	2.16	2.51	2.86	3.2	3.53	3.85	4.14	4.42	4.67	4.88	5.04	5.17	5.23	5.24	5.17	5.03	4.81	4.5	4.11	3.64	3.09	2.5	1.89	1.3	0.78
14	15	2019-02-22 16:40:00	SEC 1%	0.126	0.0613	1.68	2.65	0	1.469	0.001	1.469	0.0267	0.0934	0.274	11.01	23.05	0.815	2.652	0.24	0.52	0.83	1.15	1.48	1.83	2.17	2.52	2.87	3.21	3.54	3.86	4.15	4.43	4.67	4.88	5.05	5.16	5.23	5.23	5.16	5.02	4.8	4.49	4.09	3.62	3.08	2.49	1.89	1.3	0.78
15	15	2019-02-22 16:41:00	SEC 1%	0.126	0.0613	1.69	2.8	0	1.469	0.001	1.469	0.0267	0.0934	0.274	11.02	23.05	0.815	2.652	0.24	0.52	0.83	1.15	1.48	1.83	2.17	2.52	2.87	3.21	3.54	3.86	4.15	4.43	4.67	4.88	5.05	5.16	5.23	5.23	5.16	5.02	4.79	4.49	4.09	3.62	3.08	2.49	1.89	1.3	0.78
16	15	2019-02-22 16:40:00	Average of 'SEC 1%'	0.126	0.0613	1.66	2.63	0	1.469	0.001	1.469	0.0268	0.0935	0.275	10.99	23.04	0.814	2.65	0.24	0.52	0.83	1.15	1.48	1.82	2.17	2.52	2.86	3.21	3.54	3.85	4.15	4.43	4.67	4.88	5.05	5.16	5.23	5.23	5.16	5.02	4.8	4.49	4.1	3.63	3.08	2.49	1.89	1.3	0.78
17	15	2019-02-22 16:44:00	OEC 0.4%	0.329	0.255	0.97	0.64	0	1.55	0.001	1.55	0.148	0.293	0.548	6.41	12.79	0.434	1.365	0	0	0	0	0	0	0	0	0	0	0	0	0	0	0.05	0.2	0.48	0.94	1.61	2.49	3.57	4.81	6.13	7.42	8.55	9.37	9.76	9.63	8.98	7.86	6.4
18	15	2019-02-22 16:45:00	OEC 0.4%	0.325	0.254	1.01	1.26	0	1.55	0.001	1.55	0.147	0.293	0.55	6.45	12.83	0.424	1.376	0	0	0	0	0	0	0	0	0	0	0	0	0	0	0	0.22	0.53	1.01	1.7	2.58	3.65	4.86	6.13	7.36	8.44	9.22	9.6	9.5	8.91	7.87	6.49
19	15	2019-02-22 16:45:00	OEC 0.4%	0.335	0.267	0.97	1.29	0	1.55	0.001	1.55	0.158	0.306	0.555	6.47	12.84	0.401	1.299	0	0	0	0	0	0	0	0	0	0	0	0	0	0	0	0.12	0.32	0.68	1.23	2.01	3.02	4.25	5.62	7.03	8.35	9.41	10.05	10.14	9.64	8.58	7.08
20	15	2019-02-22 16:44:00	Average of 'OEC 0.4%'	0.33	0.258	0.99	1.06	0	1.55	0.001	1.55	0.151	0.297	0.551	6.44	12.82	0.419	1.347	0	0	0	0	0	0	0	0	0	0	0	0	0	0	0.02	0.18	0.44	0.88	1.51	2.36	3.42	4.64	5.96	7.27	8.45	9.33	9.8	9.76	9.18	8.1	6.66
21	15	2019-02-22 16:50:00	OEC 1%	0.106	0.0515	1.22	4.63	0	1.55	0.001	1.55	0.0224	0.0759	0.236	6.97	15.27	0.867	2.815	0.44	0.88	1.31	1.74	2.15	2.54	2.91	3.27	3.59	3.89	4.17	4.41	4.61	4.78	4.91	5	5.04	5.03	4.97	4.86	4.68	4.44	4.12	3.74	3.3	2.8	2.27	1.73	1.22	0.77	0.41
22	15	2019-02-22 16:50:00	OEC 1%	0.106	0.0514	1.24	2.45	0	1.55	0.001	1.55	0.0224	0.0758	0.236	7.01	15.29	0.868	2.817	0.44	0.88	1.32	1.74	2.15	2.54	2.92	3.27	3.6	3.9	4.17	4.41	4.62	4.78	4.91	5	5.04	5.03	4.97	4.85	4.67	4.43	4.12	3.73	3.29	2.79	2.26	1.72	1.22	0.77	0.41
23	15	2019-02-22 16:51:00	OEC 1%	0.106	0.0514	1.25	2.27	0	1.55	0.001	1.55	0.0224	0.0758	0.236	7.01	15.29	0.868	2.817	0.44	0.88	1.32	1.74	2.15	2.54	2.92	3.27	3.6	3.9	4.17	4.41	4.62	4.78	4.91	5	5.04	5.03	4.97	4.85	4.67	4.43	4.11	3.73	3.28	2.79	2.26	1.72	1.22	0.77	0.41
24	15	2019-02-22 16:50:00	Average of 'OEC 1%'	0.106	0.0514	1.24	3.11	0	1.55	0.001	1.55	0.0224	0.0759	0.236	7	15.28	0.868	2.816	0.44	0.88	1.32	1.74	2.15	2.54	2.92	3.27	3.6	3.9	4.17	4.41	4.61	4.78	4.91	5	5.04	5.03	4.97	4.85	4.67	4.43	4.12	3.74	3.29	2.79	2.26	1.73	1.22	0.77	0.41
25	15	2019-02-22 16:54:00	PEC 0.4%	0.34	0.226	1.06	1.13	0	1.46	0.001	1.46	0.117	0.294	0.629	7.48	14.48	0.539	1.741	0	0	0	0	0	0	0	0	0	0	0.09	0.18	0.33	0.53	0.79	1.13	1.54	2.03	2.59	3.22	3.91	4.63	5.36	6.07	6.7	7.22	7.56	7.68	7.54	7.11	6.41
26	15	2019-02-22 16:55:00	PEC 0.4%	0.343	0.229	1.19	1.11	0	1.46	0.001	1.46	0.118	0.297	0.632	7.63	14.6	0.535	1.729	0	0	0	0	0	0	0	0	0	0	0.08	0.17	0.3	0.5	0.76	1.09	1.49	1.97	2.53	3.16	3.84	4.57	5.3	6.02	6.67	7.2	7.57	7.72	7.6	7.2	6.52
27	15	2019-02-22 16:55:00	PEC 0.4%	0.344	0.23	1.21	1.25	0	1.46	0.001	1.46	0.119	0.299	0.634	7.66	14.63	0.533	1.723	0	0	0	0	0	0	0	0	0	0	0.07	0.16	0.29	0.48	0.74	1.07	1.47	1.95	2.5	3.13	3.81	4.54	5.28	6	6.66	7.2	7.58	7.74	7.63	7.24	6.56
28	15	2019-02-22 16:54:00	Average of 'PEC 0.4%'	0.342	0.228	1.15	1.16	0	1.46	0.001	1.46	0.118	0.297	0.632	7.59	14.57	0.536	1.731	0	0	0	0	0	0	0	0	0	0	0.08	0.17	0.31	0.5	0.76	1.09	1.5	1.98	2.54	3.17	3.86	4.58	5.32	6.03	6.68	7.21	7.57	7.71	7.59	7.19	6.5
29	15	2019-02-22 16:58:00	PEC 1%	0.103	0.0524	1.74	3.83	0	1.46	0.001	1.46	0.0234	0.0753	0.225	6.62	14.69	0.828	2.684	0.34	0.73	1.14	1.56	1.99	2.4	2.82	3.21	3.59	3.95	4.28	4.58	4.83	5.04	5.2	5.3	5.34	5.31	5.21	5.03	4.78	4.45	4.05	3.6	3.1	2.57	2.03	1.51	1.04	0.64	0.33
30	15	2019-02-22 16:59:00	PEC 1%	0.103	0.0523	1.79	3.93	0	1.46	0.001	1.46	0.0233	0.0751	0.225	6.67	14.72	0.829	2.687	0.34	0.74	1.15	1.57	1.99	2.41	2.82	3.22	3.6	3.96	4.29	4.58	4.84	5.05	5.2	5.3	5.34	5.3	5.2	5.02	4.77	4.44	4.04	3.59	3.09	2.56	2.02	1.51	1.04	0.64	0.33
31	15	2019-02-22 16:59:00	PEC 1%	0.103	0.0523	1.79	3.93	0	1.46	0.001	1.46	0.0233	0.0751	0.225	6.68	14.72	0.829	2.687	0.34	0.74	1.15	1.57	1.99	2.41	2.82	3.22	3.6	3.96	4.29	4.58	4.84	5.05	5.2	5.3	5.34	5.3	5.2	5.02	4.77	4.44	4.04	3.59	3.09	2.56	2.02	1.51	1.04	0.64	0.33
32	15	2019-02-22 16:58:00	Average of 'PEC 1%'	0.103	0.0523	1.77	3.9	0	1.46	0.001	1.46	0.0233	0.0752	0.225	6.66	14.71	0.829	2.686	0.34	0.74	1.15	1.57	1.99	2.41	2.82	3.22	3.6	3.96	4.29	4.58	4.84	5.04	5.2	5.3	5.34	5.31	5.2	5.02	4.77	4.44	4.05	3.59	3.09	2.56	2.03	1.51	1.04	0.64	0.33
33	15	2019-02-22 17:03:00	LEC0.4%	0.314	0.24	1.31	1.56	0	1.6	0.001	1.6	0.139	0.272	0.526	8.83	17.85	0.463	1.424	0	0	0	0	0	0	0	0	0	0	0	0	0	0	0.07	0.26	0.63	1.21	2.02	3.06	4.29	5.64	7	8.23	9.18	9.69	9.67	9.09	8.04	6.64	5.1
34	15	2019-02-22 17:03:00	LEC0.4%	0.315	0.241	1.29	1.93	0	1.6	0.001	1.6	0.14	0.273	0.529	9.01	17.98	0.461	1.423	0	0	0	0	0	0	0	0	0	0	0	0	0	0	0	0.25	0.62	1.19	2	3.03	4.25	5.59	6.95	8.18	9.13	9.65	9.66	9.12	8.1	6.74	5.22
35	15	2019-02-22 17:04:00	LEC0.4%	0.315	0.242	1.28	2.06	0	1.6	0.001	1.6	0.141	0.274	0.53	9.05	18.02	0.459	1.419	0	0	0	0	0	0	0	0	0	0	0	0	0	0	0	0.25	0.6	1.17	1.97	3	4.22	5.56	6.92	8.16	9.12	9.65	9.67	9.15	8.14	6.79	5.27
36	15	2019-02-22 17:03:00	Average of 'LEC0.4%'	0.315	0.241	1.29	1.85	0	1.6	0.001	1.6	0.14	0.273	0.528	8.96	17.95	0.461	1.422	0	0	0	0	0	0	0	0	0	0	0	0	0	0	0.02	0.25	0.62	1.19	2	3.03	4.25	5.6	6.96	8.19	9.14	9.66	9.67	9.12	8.09	6.72	5.2
37	15	2019-02-22 17:07:00	LEC1%	0.0973	0.0492	1.8	5.91	0	1.6	0.001	1.6	0.0218	0.0709	0.212	6.84	15.26	0.832	2.685	0.47	0.94	1.4	1.85	2.29	2.7	3.1	3.47	3.81	4.12	4.4	4.64	4.85	5.01	5.12	5.19	5.21	5.17	5.08	4.91	4.67	4.36	3.96	3.49	2.95	2.37	1.79	1.26	0.79	0.43	0.17
38	15	2019-02-22 17:07:00	LEC1%	0.0973	0.0492	1.84	7.26	0	1.6	0.001	1.6	0.0218	0.0709	0.212	6.87	15.27	0.832	2.684	0.47	0.94	1.41	1.86	2.29	2.71	3.1	3.47	3.81	4.13	4.4	4.65	4.85	5.01	5.13	5.2	5.21	5.17	5.08	4.91	4.67	4.35	3.96	3.48	2.94	2.37	1.79	1.25	0.79	0.43	0.17
39	15	2019-02-22 17:08:00	LEC1%	0.0973	0.0492	1.84	8.33	0	1.6	0.001	1.6	0.0218	0.0709	0.212	6.87	15.27	0.832	2.684	0.47	0.94	1.4	1.85	2.29	2.71	3.1	3.47	3.81	4.12	4.4	4.64	4.85	5.01	5.13	5.2	5.21	5.17	5.08	4.91	4.67	4.36	3.96	3.48	2.94	2.37	1.79	1.25	0.79	0.43	0.17
40	15	2019-02-22 17:07:00	Average of 'LEC1%'	0.0973	0.0492	1.83	7.16	0	1.6	0.001	1.6	0.0218	0.0709	0.212	6.86	15.27	0.832	2.684	0.47	0.94	1.4	1.85	2.29	2.71	3.1	3.47	3.81	4.12	4.4	4.64	4.85	5.01	5.13	5.19	5.21	5.17	5.08	4.91	4.67	4.36	3.96	3.48	2.95	2.37	1.79	1.25	0.79	0.43	0.17
41	15	2019-02-22 17:12:00	MEC 0.4%	0.385	0.288	0.9	0.72	0	1.55	0.001	1.55	0.164	0.331	0.664	8.19	15.88	0.484	1.509	0	0	0	0	0	0	0	0	0	0	0	0	0	0	0	0.06	0.24	0.57	1.09	1.81	2.73	3.82	5.02	6.24	7.38	8.31	8.92	9.14	8.93	8.3	7.31
42	15	2019-02-22 17:13:00	MEC 0.4%	0.388	0.291	0.88	0.84	0	1.55	0.001	1.55	0.167	0.335	0.666	8.39	16.03	0.475	1.487	0	0	0	0	0	0	0	0	0	0	0	0	0	0	0	0	0.21	0.53	1.03	1.73	2.63	3.71	4.9	6.12	7.27	8.23	8.89	9.17	9.02	8.45	7.51
43	15	2019-02-22 17:13:00	MEC 0.4%	0.411	0.296	0.86	0.57	0	1.55	0.001	1.55	0.17	0.339	0.668	8.43	16.08	0.528	1.47	0	0	0	0	0	0	0	0	0	0	0	0	0	0	0	0	0.17	0.45	0.91	1.58	2.46	3.54	4.76	6.04	7.25	8.28	9	9.32	9.2	8.62	7.63
44	15	2019-02-22 17:12:00	Average of 'MEC 0.4%'	0.395	0.292	0.88	0.71	0	1.55	0.001	1.55	0.167	0.335	0.666	8.34	16	0.496	1.488	0	0	0	0	0	0	0	0	0	0	0	0	0	0	0	0.02	0.21	0.51	1.01	1.71	2.61	3.69	4.89	6.13	7.3	8.27	8.94	9.21	9.05	8.46	7.48
45	15	2019-02-22 17:17:00	MEC 1%	0.0931	0.0475	1.79	6.01	0	1.55	0.001	1.55	0.0213	0.0671	0.204	7.29	16.01	0.842	2.719	0.5	1	1.49	1.96	2.42	2.86	3.28	3.67	4.02	4.34	4.62	4.85	5.04	5.17	5.26	5.28	5.25	5.15	4.98	4.75	4.45	4.08	3.65	3.17	2.65	2.12	1.6	1.12	0.72	0.39	0.17
46	15	2019-02-22 17:18:00	MEC 1%	0.093	0.0475	1.85	5.02	0	1.55	0.001	1.55	0.0213	0.067	0.203	7.33	16.03	0.842	2.719	0.5	1	1.49	1.97	2.43	2.87	3.28	3.67	4.02	4.34	4.62	4.85	5.04	5.18	5.26	5.28	5.25	5.15	4.98	4.75	4.45	4.08	3.65	3.16	2.64	2.11	1.59	1.12	0.71	0.39	0.17
47	15	2019-02-22 17:18:00	MEC 1%	0.093	0.0475	1.81	4.5	0	1.55	0.001	1.55	0.0213	0.067	0.204	7.34	16.03	0.842	2.719	0.5	1	1.49	1.97	2.43	2.87	3.28	3.67	4.02	4.34	4.62	4.85	5.04	5.18	5.26	5.28	5.25	5.15	4.98	4.75	4.45	4.08	3.65	3.16	2.64	2.11	1.59	1.12	0.71	0.39	0.17
48	15	2019-02-22 17:17:00	Average of 'MEC 1%'	0.0931	0.0475	1.82	5.18	0	1.55	0.001	1.55	0.0213	0.067	0.204	7.32	16.02	0.842	2.719	0.5	1	1.49	1.97	2.43	2.87	3.28	3.67	4.02	4.34	4.62	4.85	5.04	5.18	5.26	5.28	5.25	5.15	4.98	4.75	4.45	4.08	3.65	3.17	2.65	2.11	1.59	1.12	0.71	0.39	0.17
	0.01	0.0114	0.0129	0.0147	0.0167	0.0189	0.0215	0.0244	0.0278	0.0315	0.0358	0.0407	0.0463	0.0526	0.0597	0.0679	0.0771	0.0876	0.0995	0.113	0.128	0.146	0.166	0.188	0.214	0.243	0.276	0.314	0.357	0.405	0.46	0.523	0.594	0.675	0.767	0.872	0.991		Result Below (0.1) μm	Result In Range (0.1,0.2) μm	Result Above (0.2) μm
Chy-S	0	0	0	0	0	0	0	0	0	0	0.03	0.08	0.16	0.29	0.48	0.75	1.1	1.57	2.16	2.87	3.7	4.64	5.64	6.67	7.62	8.42	8.94	9.1	8.79	8	6.78	5.24	3.59	2.09	0.96	0.3	0.04		4.55	22.04	73.42
VLDLm	0.24	0.52	0.83	1.15	1.48	1.82	2.17	2.52	2.86	3.21	3.54	3.85	4.15	4.43	4.67	4.88	5.05	5.16	5.23	5.23	5.16	5.02	4.8	4.49	4.1	3.63	3.08	2.49	1.89	1.3	0.78	0.26	0	0	0	0	0		52.72	27.35	19.93
						D[4,3]	D[3,2]				D[4,3]	D[3,2]
					CHYL-sized	0.32 µm	0.24 µm			VLDL-sized	0.13 µm	0.061 µm
					VLDL-sized	0.13 µm	0.061 µm
[truncated: 75 more columns]
