# Supplementary material for: Macrophages take up VLDL-sized emulsion particles through caveolae-mediated endocytosis and excrete part of the internalized triglycerides as fatty acids
Source: PLoS Biol. 2022 Aug 26;20(8):e3001516. doi: 10.1371/journal.pbio.3001516 (PMC9455861; doi:10.1371/journal.pbio.3001516)
Supplement: S1 Raw Data — (ZIP) [file pbio.3001516.s003.zip › S1_other RAW data/Figure 1d.xlsx]

## Sheet: Sheet1
	CTRL			VLDL-sized
	Mean	SD	N	Mean	SD	N
Hilpda	1	0.101351	3	2.3	0.062513	3
Plin2	1	0.137345	3	3.92	0.048435	3
Cxcl2	1	0.057956	3	3.89	0.041186	3
Ddit3	1	0.095701	3	9.59	1.07016	3
Gdf15	1	0.176183	3	11.19	1.23138	3
Ptgs2	1	0.243787	3	3.25	0.000105	3
