# Supplementary material for: Macrophages take up VLDL-sized emulsion particles through caveolae-mediated endocytosis and excrete part of the internalized triglycerides as fatty acids
Source: PLoS Biol. 2022 Aug 26;20(8):e3001516. doi: 10.1371/journal.pbio.3001516 (PMC9455861; doi:10.1371/journal.pbio.3001516)
Supplement: S1 Raw Data — (ZIP) [file pbio.3001516.s003.zip › S1_other RAW data/Figure 2c &S7b.xlsx]

## Sheet: Sheet1
CHYL-sized
	1		20.196	14.414	2	255
	2		23.582	12.445	1	255				Mean	SD
	4		29.328	14.592	2	255			VLDL-sized	21.744	4.237	0.00172186
	5		35.692	11.882	1	255			VLDL-sized/ Heparin	12.948	0.75
	6	Mean	29.742	13.3332	1.4	255
	7	SD	8.187	1.677	0.548	0			CHYL-sized	13.3332	1.677
	8	Min	20.196	10.688	1	255			CHYL-sized/Heparin	10.5717	0.516	0.0249864
	9	Max	39.913	14.592	2	255
CHYL-sized/Heparin
	2		38.532	9.244	1	255
	3		32.114	10.528	1	255
	5		32.178	11.943	2	255
	7	Mean	29.106	10.5717	1.667	255
	8	SD	6.769	1.556	0.516	0
	9	Min	18.671	9.244	1	255
	10	Max	38.532	13.518	2	255
VLDL-sized
	1		47.192	24.507	3	255
	2		37.078	17.022	2	255
	3		48.825	18.034	3	255
	4		51.927	23.787	3	255
	5		50.465	27.76	3	255
	6		43.339	19.355	3	255
	7	Mean	46.471	21.744	2.833	255
	8	SD	5.474	4.237	0.408	0
	9	Min	37.078	17.022	2	255
	10	Max	51.927	27.76	3	255
VLDL-sized/ Heparin	1		40.946	12.393	2	255
	2		28.851	12.62	2	255
	3		27.117	12.355	2	255
	4		40.023	13.461	2	255
	5		23.832	14.243	2	255
	6		28.851	12.62	2	255
	7	Mean	31.604	12.948	2	255
	8	SD	7.125	0.75	0	0
	9	Min	23.832	12.355	2	255
	10	Max	40.946	14.243	2	255
