# Supplementary material for: Macrophages take up VLDL-sized emulsion particles through caveolae-mediated endocytosis and excrete part of the internalized triglycerides as fatty acids
Source: PLoS Biol. 2022 Aug 26;20(8):e3001516. doi: 10.1371/journal.pbio.3001516 (PMC9455861; doi:10.1371/journal.pbio.3001516)
Supplement: S1 Raw Data — (ZIP) [file pbio.3001516.s003.zip › S1_other RAW data/Figure 2d, 2g & S7e.xlsx]

## Sheet: 36B4
	Well	Fluor	Target	Content	Sample	Biological Set Name	Cq	Cq Mean	Cq Std. Dev	Starting Quantity (SQ)	Log Starting Quantity	SQ Mean	SQ Std. Dev	Set Point	Well Note
	A01	SYBR	36B4	Unkn-01			32.7676	32.7538	0.01943					60			0.148257
	A02	SYBR	36B4	Unkn-02			32.2342	32.2519	0.0250586					60			0.209944
	A03	SYBR	36B4	Unkn-03			31.6061	31.5051	0.142788					60			0.352307
	A04	SYBR	36B4	Unkn-04			32.0196	31.911	0.153535					60			0.265906
	A05	SYBR	36B4	Unkn-05			31.8397	31.7392	0.142104					60			0.299529
	A06	SYBR	36B4	Unkn-06			31.9826	31.884	0.139519					60			0.270935
	A07	SYBR	36B4	Unkn-07			31.7588	31.7234	0.0499983					60			0.302835
	A08	SYBR	36B4	Unkn-08			31.7064	31.7833	0.108761					60			0.290514
	A09	SYBR	36B4	Unkn-09			31.9795	31.8533	0.178547					60			0.27676
	A10	SYBR	36B4	Unkn-10			32.1282	32.0267	0.143509					60			0.245412
	A11	SYBR	36B4	Unkn-11			31.2673	31.2656	0.00237523					60			0.415919
	A12	SYBR	36B4	Unkn-12			30.9669	30.8702	0.136755					60			0.547064
	A13	SYBR	36B4	Unkn-13			30.7308	30.5606	0.240822					60			0.678044
	A14	SYBR	36B4	Unkn-14			31.9639	31.9026	0.0867972					60			0.267467
	A15	SYBR	36B4	Unkn-15			32.502	32.3494	0.21577					60			0.196223
	A16	SYBR	36B4	Unkn-16			30.6805	30.6852	0.00672129					60			0.621907
	A17	SYBR	36B4	Unkn-17			31.8835	31.7179	0.234304					60			0.303999
	A18	SYBR	36B4	Unkn-18			30.9006	30.9012	0.00092467					60			0.535427
	B01	SYBR	36B4	Unkn-01			32.7401	32.7538	0.01943					60
	B02	SYBR	36B4	Unkn-02			32.2696	32.2519	0.0250586					60
	B03	SYBR	36B4	Unkn-03			31.4041	31.5051	0.142788					60
	B04	SYBR	36B4	Unkn-04			31.8024	31.911	0.153535					60
	B05	SYBR	36B4	Unkn-05			31.6388	31.7392	0.142104					60
	B06	SYBR	36B4	Unkn-06			31.7853	31.884	0.139519					60
	B07	SYBR	36B4	Unkn-07			31.688	31.7234	0.0499983					60
	B08	SYBR	36B4	Unkn-08			31.8602	31.7833	0.108761					60
	B09	SYBR	36B4	Unkn-09			31.727	31.8533	0.178547					60
	B10	SYBR	36B4	Unkn-10			31.9252	32.0267	0.143509					60
	B11	SYBR	36B4	Unkn-11			31.2639	31.2656	0.00237523					60
	B12	SYBR	36B4	Unkn-12			30.7735	30.8702	0.136755					60
	B13	SYBR	36B4	Unkn-13			30.3903	30.5606	0.240822					60
	B14	SYBR	36B4	Unkn-14			31.8412	31.9026	0.0867972					60
	B15	SYBR	36B4	Unkn-15			32.1969	32.3494	0.21577					60
	B16	SYBR	36B4	Unkn-16			30.69	30.6852	0.00672129					60
	B17	SYBR	36B4	Unkn-17			31.5522	31.7179	0.234304					60
	B18	SYBR	36B4	Unkn-18			30.9019	30.9012	0.00092467					60

## Sheet: LPL
	Well	Fluor	Target	Content	Sample	Biological Set Name	Cq	Cq Mean	Cq Std. Dev	Starting Quantity (SQ)	Log Starting Quantity	SQ Mean	SQ Std. Dev	Set Point	Well Note
	M01	SYBR	LPL	Unkn-109			24.1909	24.1655	0.035924					60			0.445825
	M02	SYBR	LPL	Unkn-110			23.9505	23.8819	0.097019					60			0.542659
	M03	SYBR	LPL	Unkn-111			23.226	23.2348	0.0124791					60			0.849818
	M04	SYBR	LPL	Unkn-112			23.702	23.5239	0.251898					60			0.695495
	M05	SYBR	LPL	Unkn-113			24.0312	23.8253	0.291245					60			0.564381
	M06	SYBR	LPL	Unkn-114			23.7787	23.8052	0.0374689					60			0.572289
	M07	SYBR	LPL	Unkn-115			23.5159	23.5665	0.0715838					60			0.675253
	M08	SYBR	LPL	Unkn-116			23.5248	23.5928	0.0961407					60			0.663059
	M09	SYBR	LPL	Unkn-117			23.8987	23.9024	0.00514608					60			0.535002
	M10	SYBR	LPL	Unkn-118			27.2013	27.2438	0.0600876					60			0.0527814
	M11	SYBR	LPL	Unkn-119			26.6789	26.8989	0.311066					60			0.0670387
	M12	SYBR	LPL	Unkn-120			26.2603	26.2916	0.0442544					60			0.102123
	M13	SYBR	LPL	Unkn-121			26.4405	26.4206	0.0281818					60			0.0933924
	M14	SYBR	LPL	Unkn-122			27.5073	27.4003	0.151298					60			0.0473555
	M15	SYBR	LPL	Unkn-123			27.1786	27.2572	0.111134					60			0.0522943
	M16	SYBR	LPL	Unkn-124			26.2382	26.2217	0.0233815					60			0.107195
	M17	SYBR	LPL	Unkn-125			26.9965	27.0459	0.0698796					60			0.0605426
	M18	SYBR	LPL	Unkn-126			27.2977	26.8567	0.623773					60			0.0690281
	N01	SYBR	LPL	Unkn-109			24.14	24.1655	0.035924					60
	N02	SYBR	LPL	Unkn-110			23.8133	23.8819	0.097019					60
	N03	SYBR	LPL	Unkn-111			23.2436	23.2348	0.0124791					60
	N04	SYBR	LPL	Unkn-112			23.3458	23.5239	0.251898					60
	N05	SYBR	LPL	Unkn-113			23.6193	23.8253	0.291245					60
	N06	SYBR	LPL	Unkn-114			23.8317	23.8052	0.0374689					60
	N07	SYBR	LPL	Unkn-115			23.6171	23.5665	0.0715838					60
	N08	SYBR	LPL	Unkn-116			23.6608	23.5928	0.0961407					60
	N09	SYBR	LPL	Unkn-117			23.906	23.9024	0.00514608					60
	N10	SYBR	LPL	Unkn-118			27.2863	27.2438	0.0600876					60
	N11	SYBR	LPL	Unkn-119			27.1188	26.8989	0.311066					60
	N12	SYBR	LPL	Unkn-120			26.3229	26.2916	0.0442544					60
	N13	SYBR	LPL	Unkn-121			26.4006	26.4206	0.0281818					60
	N14	SYBR	LPL	Unkn-122			27.2933	27.4003	0.151298					60
	N15	SYBR	LPL	Unkn-123			27.3358	27.2572	0.111134					60
	N16	SYBR	LPL	Unkn-124			26.2052	26.2217	0.0233815					60
	N17	SYBR	LPL	Unkn-125			27.0953	27.0459	0.0698796					60
	N18	SYBR	LPL	Unkn-126			26.4156	26.8567	0.623773					60

## Sheet: Cxcl2
	Well	Fluor	Target	Content	Sample	Biological Set Name	Cq	Cq Mean	Cq Std. Dev	Starting Quantity (SQ)	Log Starting Quantity	SQ Mean	SQ Std. Dev	Set Point	Well Note
	C01	SYBR	Cxcl2	Unkn-19			32.897	32.6584	0.337363					60			0.158392
	C02	SYBR	Cxcl2	Unkn-20			32.1541	32.5201	0.5176					60			0.17433
	C03	SYBR	Cxcl2	Unkn-21			31.5894	31.7329	0.20294					60			0.300842
	C04	SYBR	Cxcl2	Unkn-22			31.5702	31.5502	0.0283446					60			0.341465
	C05	SYBR	Cxcl2	Unkn-23			31.515	31.4452	0.0988178					60			0.367253
	C06	SYBR	Cxcl2	Unkn-24			31.7779	31.5842	0.273848					60			0.333505
	C07	SYBR	Cxcl2	Unkn-25			31.7104	31.5252	0.26188					60			0.347428
	C08	SYBR	Cxcl2	Unkn-26			31.8435	31.6397	0.288162					60			0.320917
	C09	SYBR	Cxcl2	Unkn-27			31.8346	31.6707	0.231815					60			0.314097
	C10	SYBR	Cxcl2	Unkn-28			32.2858	31.9908	0.417133					60			0.251596
	C11	SYBR	Cxcl2	Unkn-29			31.6341	31.5289	0.148792					60			0.346546
	C12	SYBR	Cxcl2	Unkn-30			31.1434	31.0405	0.145527					60			0.486169
	C13	SYBR	Cxcl2	Unkn-31			30.3035	30.3625	0.0834842					60			0.777813
	C14	SYBR	Cxcl2	Unkn-32			30.7628	31.3388	0.814549					60			0.39535
	C15	SYBR	Cxcl2	Unkn-33			31.7357	31.7846	0.0692591					60			0.290246
	C16	SYBR	Cxcl2	Unkn-34			30.8852	30.6884	0.278319					60			0.620559
	C17	SYBR	Cxcl2	Unkn-35			31.0628	31.1445	0.115588					60			0.452343
	C18	SYBR	Cxcl2	Unkn-36			30.6157	30.9776	0.511888					60			0.507808
	D01	SYBR	Cxcl2	Unkn-19			32.4199	32.6584	0.337363					60
	D02	SYBR	Cxcl2	Unkn-20			32.8861	32.5201	0.5176					60
	D03	SYBR	Cxcl2	Unkn-21			31.8764	31.7329	0.20294					60
	D04	SYBR	Cxcl2	Unkn-22			31.5301	31.5502	0.0283446					60
	D05	SYBR	Cxcl2	Unkn-23			31.3753	31.4452	0.0988178					60
	D06	SYBR	Cxcl2	Unkn-24			31.3906	31.5842	0.273848					60
	D07	SYBR	Cxcl2	Unkn-25			31.34	31.5252	0.26188					60
	D08	SYBR	Cxcl2	Unkn-26			31.436	31.6397	0.288162					60
	D09	SYBR	Cxcl2	Unkn-27			31.5068	31.6707	0.231815					60
	D10	SYBR	Cxcl2	Unkn-28			31.6959	31.9908	0.417133					60
	D11	SYBR	Cxcl2	Unkn-29			31.4237	31.5289	0.148792					60
	D12	SYBR	Cxcl2	Unkn-30			30.9376	31.0405	0.145527					60
	D13	SYBR	Cxcl2	Unkn-31			30.4215	30.3625	0.0834842					60
	D14	SYBR	Cxcl2	Unkn-32			31.9148	31.3388	0.814549					60
	D15	SYBR	Cxcl2	Unkn-33			31.8336	31.7846	0.0692591					60
	D16	SYBR	Cxcl2	Unkn-34			30.4916	30.6884	0.278319					60
	D17	SYBR	Cxcl2	Unkn-35			31.2262	31.1445	0.115588					60
	D18	SYBR	Cxcl2	Unkn-36			31.3396	30.9776	0.511888					60

## Sheet: Gdf15
	Well	Fluor	Target	Content	Sample	Biological Set Name	Cq	Cq Mean	Cq Std. Dev	Starting Quantity (SQ)	Log Starting Quantity	SQ Mean	SQ Std. Dev	Set Point	Well Note
	E01	SYBR	Gdf15	Unkn-37			29.119	29.1365	0.0248453					60			0.227426
	E02	SYBR	Gdf15	Unkn-38			28.5314	28.6695	0.195297					60			0.314369
	E03	SYBR	Gdf15	Unkn-39			28.4556	28.524	0.0968197					60			0.347714
	E04	SYBR	Gdf15	Unkn-40			28.5333	28.5271	0.00885118					60			0.346986
	E05	SYBR	Gdf15	Unkn-41			28.7023	28.6068	0.13508					60			0.328322
	E06	SYBR	Gdf15	Unkn-42			28.4421	28.4858	0.0617857					60			0.35705
	E07	SYBR	Gdf15	Unkn-43			28.3933	28.4854	0.130232					60			0.357144
	E08	SYBR	Gdf15	Unkn-44			28.4945	28.473	0.0303765					60			0.360229
	E09	SYBR	Gdf15	Unkn-45			28.884	28.727	0.222008					60			0.302084
	E10	SYBR	Gdf15	Unkn-46			28.5082	28.5096	0.00193988					60			0.35121
	E11	SYBR	Gdf15	Unkn-47			28.2125	28.3068	0.133293					60			0.404228
	E12	SYBR	Gdf15	Unkn-48			27.7662	27.8344	0.0964547					60			0.560808
	E13	SYBR	Gdf15	Unkn-49			27.8359	27.7348	0.14308					60			0.600914
	E14	SYBR	Gdf15	Unkn-50			28.1953	28.3375	0.201043					60			0.395719
	E15	SYBR	Gdf15	Unkn-51			28.4157	28.521	0.148866					60			0.348456
	E16	SYBR	Gdf15	Unkn-52			27.7978	27.679	0.168002					60			0.624613
	E17	SYBR	Gdf15	Unkn-53			28.3764	28.3417	0.0491004					60			0.394556
	E18	SYBR	Gdf15	Unkn-54			28.0268	28.0473	0.0290402					60			0.483875
	F01	SYBR	Gdf15	Unkn-37			29.1541	29.1365	0.0248453					60
	F02	SYBR	Gdf15	Unkn-38			28.8076	28.6695	0.195297					60
	F03	SYBR	Gdf15	Unkn-39			28.5925	28.524	0.0968197					60
	F04	SYBR	Gdf15	Unkn-40			28.5208	28.5271	0.00885118					60
	F05	SYBR	Gdf15	Unkn-41			28.5113	28.6068	0.13508					60
	F06	SYBR	Gdf15	Unkn-42			28.5295	28.4858	0.0617857					60
	F07	SYBR	Gdf15	Unkn-43			28.5775	28.4854	0.130232					60
	F08	SYBR	Gdf15	Unkn-44			28.4515	28.473	0.0303765					60
	F09	SYBR	Gdf15	Unkn-45			28.57	28.727	0.222008					60
	F10	SYBR	Gdf15	Unkn-46			28.511	28.5096	0.00193988					60
	F11	SYBR	Gdf15	Unkn-47			28.401	28.3068	0.133293					60
	F12	SYBR	Gdf15	Unkn-48			27.9026	27.8344	0.0964547					60
	F13	SYBR	Gdf15	Unkn-49			27.6336	27.7348	0.14308					60
	F14	SYBR	Gdf15	Unkn-50			28.4796	28.3375	0.201043					60
	F15	SYBR	Gdf15	Unkn-51			28.6262	28.521	0.148866					60
	F16	SYBR	Gdf15	Unkn-52			27.5602	27.679	0.168002					60
	F17	SYBR	Gdf15	Unkn-53			28.307	28.3417	0.0491004					60
	F18	SYBR	Gdf15	Unkn-54			28.0678	28.0473	0.0290402					60

## Sheet: Ddit3
	Well	Fluor	Target	Content	Sample	Biological Set Name	Cq	Cq Mean	Cq Std. Dev	Starting Quantity (SQ)	Log Starting Quantity	SQ Mean	SQ Std. Dev	Set Point	Well Note
	O01	SYBR	Ddit3	Unkn-127			28.4648	28.5263	0.086944					60			0.173582
	O02	SYBR	Ddit3	Unkn-128			27.7836	27.908	0.176008					60			0.26646
	O03	SYBR	Ddit3	Unkn-129			27.2945	27.3408	0.0653956					60			0.394805
	O04	SYBR	Ddit3	Unkn-130			27.5126	27.5863	0.104308					60			0.333016
	O05	SYBR	Ddit3	Unkn-131			27.4998	27.4987	0.00150547					60			0.353872
	O06	SYBR	Ddit3	Unkn-132			27.6382	27.5414	0.136898					60			0.343558
	O07	SYBR	Ddit3	Unkn-133			27.365	27.3779	0.0181903					60			0.384777
	O08	SYBR	Ddit3	Unkn-134			27.3889	27.3272	0.0871415					60			0.398531
	O09	SYBR	Ddit3	Unkn-135			27.1808	27.3107	0.18367					60			0.403123
	O10	SYBR	Ddit3	Unkn-136			27.4341	27.3519	0.116242					60			0.391783
	O11	SYBR	Ddit3	Unkn-137			27.0275	27.0347	0.01021					60			0.48812
	O12	SYBR	Ddit3	Unkn-138			26.6969	26.675	0.0309284					60			0.626326
	O13	SYBR	Ddit3	Unkn-139			26.5294	26.5162	0.0186147					60			0.699214
	O14	SYBR	Ddit3	Unkn-140			27.2846	27.3363	0.0730804					60			0.396031
	O15	SYBR	Ddit3	Unkn-141			27.7636	27.8415	0.110112					60			0.279032
	O16	SYBR	Ddit3	Unkn-142			26.9772	27.0047	0.0389073					60			0.498357
	O17	SYBR	Ddit3	Unkn-143			27.5463	27.4995	0.0661366					60			0.353675
	O18	SYBR	Ddit3	Unkn-144			27.1129	27.1412	0.0400341					60			0.453369
	P01	SYBR	Ddit3	Unkn-127			28.5878	28.5263	0.086944					60
	P02	SYBR	Ddit3	Unkn-128			28.0325	27.908	0.176008					60
	P03	SYBR	Ddit3	Unkn-129			27.387	27.3408	0.0653956					60
	P04	SYBR	Ddit3	Unkn-130			27.6601	27.5863	0.104308					60
	P05	SYBR	Ddit3	Unkn-131			27.4976	27.4987	0.00150547					60
	P06	SYBR	Ddit3	Unkn-132			27.4446	27.5414	0.136898					60
	P07	SYBR	Ddit3	Unkn-133			27.3908	27.3779	0.0181903					60
	P08	SYBR	Ddit3	Unkn-134			27.2656	27.3272	0.0871415					60
	P09	SYBR	Ddit3	Unkn-135			27.4406	27.3107	0.18367					60
	P10	SYBR	Ddit3	Unkn-136			27.2697	27.3519	0.116242					60
	P11	SYBR	Ddit3	Unkn-137			27.0419	27.0347	0.01021					60
	P12	SYBR	Ddit3	Unkn-138			26.6531	26.675	0.0309284					60
	P13	SYBR	Ddit3	Unkn-139			26.503	26.5162	0.0186147					60
	P14	SYBR	Ddit3	Unkn-140			27.388	27.3363	0.0730804					60
	P15	SYBR	Ddit3	Unkn-141			27.9194	27.8415	0.110112					60
	P16	SYBR	Ddit3	Unkn-142			27.0323	27.0047	0.0389073					60
	P17	SYBR	Ddit3	Unkn-143			27.4527	27.4995	0.0661366					60
	P18	SYBR	Ddit3	Unkn-144			27.1696	27.1412	0.0400341					60

## Sheet: Hilpda
	Well	Fluor	Target	Content	Sample	Biological Set Name	Cq	Cq Mean	Cq Std. Dev	Starting Quantity (SQ)	Log Starting Quantity	SQ Mean	SQ Std. Dev	Set Point	Well Note
	G01	SYBR	Hilpda	Unkn-55			32.0312	32.0437	0.0176486					60			0.242544
	G02	SYBR	Hilpda	Unkn-56			32.0712	31.8047	0.376911					60			0.286237
	G03	SYBR	Hilpda	Unkn-57			31.3964	31.3703	0.0368743					60			0.38681
	G04	SYBR	Hilpda	Unkn-58			30.2545	30.3956	0.199549					60			0.760158
	G05	SYBR	Hilpda	Unkn-59			30.6696	30.6119	0.0816567					60			0.654334
	G06	SYBR	Hilpda	Unkn-60			30.4115	30.4305	0.026856					60			0.742016
	G07	SYBR	Hilpda	Unkn-61			30.9933	30.8837	0.154998					60			0.541992
	G08	SYBR	Hilpda	Unkn-62			30.8917	30.9738	0.116115					60			0.50916
	G09	SYBR	Hilpda	Unkn-63			30.9157	30.9098	0.00837158					60			0.532271
	G10	SYBR	Hilpda	Unkn-64			32.1531	32.1133	0.0563496					60			0.231117
	G11	SYBR	Hilpda	Unkn-65			31.5725	31.8214	0.351981					60			0.282942
	G12	SYBR	Hilpda	Unkn-66			31.518	31.4296	0.125093					60			0.371243
	G13	SYBR	Hilpda	Unkn-67			30.5115	30.8226	0.439966					60			0.565438
	G14	SYBR	Hilpda	Unkn-68			31.1596	31.598	0.619869					60			0.330345
	G15	SYBR	Hilpda	Unkn-69			32.1814	32.185	0.00505642					60			0.219915
	G16	SYBR	Hilpda	Unkn-70			31.0674	31.0726	0.0074008					60			0.475462
	G17	SYBR	Hilpda	Unkn-71			31.041	31.3016	0.368483					60			0.405683
	G18	SYBR	Hilpda	Unkn-72			31.5208	31.1122	0.577922					60			0.462589
	H01	SYBR	Hilpda	Unkn-55			32.0562	32.0437	0.0176486					60
	H02	SYBR	Hilpda	Unkn-56			31.5382	31.8047	0.376911					60
	H03	SYBR	Hilpda	Unkn-57			31.3442	31.3703	0.0368743					60
	H04	SYBR	Hilpda	Unkn-58			30.5367	30.3956	0.199549					60
	H05	SYBR	Hilpda	Unkn-59			30.5542	30.6119	0.0816567					60
	H06	SYBR	Hilpda	Unkn-60			30.4495	30.4305	0.026856					60
	H07	SYBR	Hilpda	Unkn-61			30.7741	30.8837	0.154998					60
	H08	SYBR	Hilpda	Unkn-62			31.0559	30.9738	0.116115					60
	H09	SYBR	Hilpda	Unkn-63			30.9038	30.9098	0.00837158					60
	H10	SYBR	Hilpda	Unkn-64			32.0735	32.1133	0.0563496					60
	H11	SYBR	Hilpda	Unkn-65			32.0703	31.8214	0.351981					60
	H12	SYBR	Hilpda	Unkn-66			31.3411	31.4296	0.125093					60
	H13	SYBR	Hilpda	Unkn-67			31.1337	30.8226	0.439966					60
	H14	SYBR	Hilpda	Unkn-68			32.0363	31.598	0.619869					60
	H15	SYBR	Hilpda	Unkn-69			32.1886	32.185	0.00505642					60
	H16	SYBR	Hilpda	Unkn-70			31.0778	31.0726	0.0074008					60
	H17	SYBR	Hilpda	Unkn-71			31.5621	31.3016	0.368483					60
	H18	SYBR	Hilpda	Unkn-72			30.7035	31.1122	0.577922					60

## Sheet: Plin2
	Well	Fluor	Target	Content	Sample	Biological Set Name	Cq	Cq Mean	Cq Std. Dev	Starting Quantity (SQ)	Log Starting Quantity	SQ Mean	SQ Std. Dev	Set Point	Well Note
	I01	SYBR	Plin2	Unkn-73			27.4158	27.578	0.229354					60			0.167476
	I02	SYBR	Plin2	Unkn-74			27.1993	27.2604	0.0863949					60			0.208712
	I03	SYBR	Plin2	Unkn-75			26.5205	26.4738	0.0660001					60			0.360029
	I04	SYBR	Plin2	Unkn-76			25.5162	25.4918	0.0345689					60			0.711153
	I05	SYBR	Plin2	Unkn-77			25.5064	25.4608	0.0645113					60			0.726595
	I06	SYBR	Plin2	Unkn-78			25.4155	25.4469	0.0445151					60			0.733595
	I07	SYBR	Plin2	Unkn-79			25.5355	25.561	0.0360906					60			0.677819
	I08	SYBR	Plin2	Unkn-80			25.5595	25.5713	0.0166119					60			0.673026
	I09	SYBR	Plin2	Unkn-81			25.9564	25.8562	0.141741					60			0.552414
	I10	SYBR	Plin2	Unkn-82			27.3021	27.2994	0.00378137					60			0.203149
	I11	SYBR	Plin2	Unkn-83			26.845	26.8949	0.0705484					60			0.268886
	I12	SYBR	Plin2	Unkn-84			26.5079	26.5257	0.0252783					60			0.347305
	I13	SYBR	Plin2	Unkn-85			25.714	25.7482	0.0483259					60			0.595353
	I14	SYBR	Plin2	Unkn-86			26.6326	26.6809	0.068309					60			0.311879
	I15	SYBR	Plin2	Unkn-87			26.8094	26.9151	0.149459					60			0.265149
	I16	SYBR	Plin2	Unkn-88			25.8628	25.9601	0.137493					60			0.514035
	I17	SYBR	Plin2	Unkn-89			26.7723	26.7211	0.0724419					60			0.303318
	I18	SYBR	Plin2	Unkn-90			26.1425	26.2214	0.111548					60			0.428864
	J01	SYBR	Plin2	Unkn-73			27.7402	27.578	0.229354					60
	J02	SYBR	Plin2	Unkn-74			27.3215	27.2604	0.0863949					60
	J03	SYBR	Plin2	Unkn-75			26.4271	26.4738	0.0660001					60
	J04	SYBR	Plin2	Unkn-76			25.4673	25.4918	0.0345689					60
	J05	SYBR	Plin2	Unkn-77			25.4152	25.4608	0.0645113					60
	J06	SYBR	Plin2	Unkn-78			25.4784	25.4469	0.0445151					60
	J07	SYBR	Plin2	Unkn-79			25.5865	25.561	0.0360906					60
	J08	SYBR	Plin2	Unkn-80			25.583	25.5713	0.0166119					60
	J09	SYBR	Plin2	Unkn-81			25.756	25.8562	0.141741					60
	J10	SYBR	Plin2	Unkn-82			27.2967	27.2994	0.00378137					60
	J11	SYBR	Plin2	Unkn-83			26.9448	26.8949	0.0705484					60
	J12	SYBR	Plin2	Unkn-84			26.5436	26.5257	0.0252783					60
	J13	SYBR	Plin2	Unkn-85			25.7824	25.7482	0.0483259					60
	J14	SYBR	Plin2	Unkn-86			26.7292	26.6809	0.068309					60
	J15	SYBR	Plin2	Unkn-87			27.0208	26.9151	0.149459					60
	J16	SYBR	Plin2	Unkn-88			26.0573	25.9601	0.137493					60
	J17	SYBR	Plin2	Unkn-89			26.6699	26.7211	0.0724419					60
	J18	SYBR	Plin2	Unkn-90			26.3003	26.2214	0.111548					60

## Sheet: Cpt1a
	Well	Fluor	Target	Content	Sample	Biological Set Name	Cq	Cq Mean	Cq Std. Dev	Starting Quantity (SQ)	Log Starting Quantity	SQ Mean	SQ Std. Dev	Set Point	Well Note
	K01	SYBR	Cpt1a	Unkn-091			31.0589	30.8124	0.348552					60			0.284713
	K02	SYBR	Cpt1a	Unkn-092			30.2862	30.4961	0.296878					60			0.354516
	K03	SYBR	Cpt1a	Unkn-093			29.7573	29.8522	0.134187					60			0.553944
	K04	SYBR	Cpt1a	Unkn-094			29.4419	29.489	0.066639					60			0.712518
	K05	SYBR	Cpt1a	Unkn-095			29.6118	29.5707	0.0581436					60			0.673286
	K06	SYBR	Cpt1a	Unkn-096			29.5406	29.6442	0.14648					60			0.639858
	K07	SYBR	Cpt1a	Unkn-097			29.82	29.7189	0.142911					60			0.60756
	K08	SYBR	Cpt1a	Unkn-098			29.504	29.604	0.14146					60			0.657928
	K09	SYBR	Cpt1a	Unkn-099			29.6667	29.7466	0.113095					60			0.595997
	K10	SYBR	Cpt1a	Unkn-100			30.1883	30.1172	0.100562					60			0.46098
	K11	SYBR	Cpt1a	Unkn-101			29.4566	29.6691	0.300526					60			0.628905
	K12	SYBR	Cpt1a	Unkn-102			29.3614	29.3884	0.0381559					60			0.763991
	K13	SYBR	Cpt1a	Unkn-103			29.384	29.2921	0.129965					60			0.816687
	K14	SYBR	Cpt1a	Unkn-104			30.1699	30.0814	0.125062					60			0.472561
	K15	SYBR	Cpt1a	Unkn-105			30.0896	30.0221	0.0954712					60			0.492409
	K16	SYBR	Cpt1a	Unkn-106			29.1826	29.398	0.304614					60			0.758918
	K17	SYBR	Cpt1a	Unkn-107			29.8182	29.8903	0.101985					60			0.539498
	K18	SYBR	Cpt1a	Unkn-108			29.6595	29.6203	0.0554412					60			0.650554
	L01	SYBR	Cpt1a	Unkn-091			30.566	30.8124	0.348552					60
	L02	SYBR	Cpt1a	Unkn-092			30.706	30.4961	0.296878					60
	L03	SYBR	Cpt1a	Unkn-093			29.9471	29.8522	0.134187					60
	L04	SYBR	Cpt1a	Unkn-094			29.5361	29.489	0.066639					60
	L05	SYBR	Cpt1a	Unkn-095			29.5296	29.5707	0.0581436					60
	L06	SYBR	Cpt1a	Unkn-096			29.7478	29.6442	0.14648					60
	L07	SYBR	Cpt1a	Unkn-097			29.6178	29.7189	0.142911					60
	L08	SYBR	Cpt1a	Unkn-098			29.704	29.604	0.14146					60
	L09	SYBR	Cpt1a	Unkn-099			29.8266	29.7466	0.113095					60
	L10	SYBR	Cpt1a	Unkn-100			30.0461	30.1172	0.100562					60
	L11	SYBR	Cpt1a	Unkn-101			29.8816	29.6691	0.300526					60
	L12	SYBR	Cpt1a	Unkn-102			29.4154	29.3884	0.0381559					60
	L13	SYBR	Cpt1a	Unkn-103			29.2002	29.2921	0.129965					60
	L14	SYBR	Cpt1a	Unkn-104			29.993	30.0814	0.125062					60
	L15	SYBR	Cpt1a	Unkn-105			29.9546	30.0221	0.0954712					60
	L16	SYBR	Cpt1a	Unkn-106			29.6134	29.398	0.304614					60
	L17	SYBR	Cpt1a	Unkn-107			29.9624	29.8903	0.101985					60
	L18	SYBR	Cpt1a	Unkn-108			29.5811	29.6203	0.0554412					60

## Sheet: b-actin
	Well	Fluor	Target	Content	Sample	Biological Set Name	Cq	Cq Mean	Cq Std. Dev	Starting Quantity (SQ)	Log Starting Quantity	SQ Mean	SQ Std. Dev	Set Point	Well Note
	C01	SYBR	b-actin	Unkn-19			21.9159	21.7141	0.285389					60			0.304798
	C02	SYBR	b-actin	Unkn-20			21.8901	21.6966	0.273605					60			0.308509
	C03	SYBR	b-actin	Unkn-21			21.4942	21.3966	0.138113					60			0.379829
	C04	SYBR	b-actin	Unkn-22			21.4551	21.3421	0.15977					60			0.394451
	C05	SYBR	b-actin	Unkn-23			20.9572	20.6489	0.435983					60			0.348357
	C06	SYBR	b-actin	Unkn-24			21.7833	21.7261	0.0808073					60			0.302263
	C07	SYBR	b-actin	Unkn-25			21.7709	21.5589	0.299848					60			0.339419
	C08	SYBR	b-actin	Unkn-26			22.0599	22.0923	0.0457485					60			0.234508
	C09	SYBR	b-actin	Unkn-27			22.2229	22.1749	0.0679238					60			0.221456
	C10	SYBR	b-actin	Unkn-28			22.0108	21.8605	0.212625					60			0.275388
	C11	SYBR	b-actin	Unkn-29			21.3224	21.2388	0.118185					60			0.423721
	C12	SYBR	b-actin	Unkn-30			20.8842	20.6822	0.285687					60			0.623211
	C13	SYBR	b-actin	Unkn-31			20.5857	20.6265	0.057763					60			0.647742
	C14	SYBR	b-actin	Unkn-32			21.3211	21.3265	0.00762138					60			0.398739
	C15	SYBR	b-actin	Unkn-33			21.7326	21.6265	0.149996					60			0.323867
	C16	SYBR	b-actin	Unkn-34			21.1931	21.2406	0.0672966					60			0.423185
	C17	SYBR	b-actin	Unkn-35			22.0348	22.0277	0.0100217					60			0.245238
	C18	SYBR	b-actin	Unkn-36			21.5126	21.4743	0.0541945					60			0.35991
	D01	SYBR	b-actin	Unkn-19			21.5123	21.7141	0.285389					60
	D02	SYBR	b-actin	Unkn-20			21.5031	21.6966	0.273605					60
	D03	SYBR	b-actin	Unkn-21			21.2989	21.3966	0.138113					60
	D04	SYBR	b-actin	Unkn-22			21.2291	21.3421	0.15977					60
	D05	SYBR	b-actin	Unkn-23			20.3406	20.6489	0.435983					60
	D06	SYBR	b-actin	Unkn-24			21.669	21.7261	0.0808073					60
	D07	SYBR	b-actin	Unkn-25			21.3468	21.5589	0.299848					60
	D08	SYBR	b-actin	Unkn-26			22.1246	22.0923	0.0457485					60
	D09	SYBR	b-actin	Unkn-27			22.1269	22.1749	0.0679238					60
	D10	SYBR	b-actin	Unkn-28			21.7101	21.8605	0.212625					60
	D11	SYBR	b-actin	Unkn-29			21.1552	21.2388	0.118185					60
	D12	SYBR	b-actin	Unkn-30			20.4802	20.6822	0.285687					60
	D13	SYBR	b-actin	Unkn-31			20.6674	20.6265	0.057763					60
	D14	SYBR	b-actin	Unkn-32			21.3319	21.3265	0.00762138					60
	D15	SYBR	b-actin	Unkn-33			21.5205	21.6265	0.149996					60
	D16	SYBR	b-actin	Unkn-34			21.2882	21.2406	0.0672966					60
	D17	SYBR	b-actin	Unkn-35			22.0207	22.0277	0.0100217					60
	D18	SYBR	b-actin	Unkn-36			21.436	21.4743	0.0541945					60

## Sheet: 36B4 (2)
	Well	Fluor	Target	Content	Sample	Biological Set Name	Cq	Cq Mean	Cq Std. Dev	Starting Quantity (SQ)	Log Starting Quantity	SQ Mean	SQ Std. Dev	Set Point	Well Note
	A01	SYBR	36B4	Unkn-01			32.9335	32.7538	0.254111					60			0.148257
	A02	SYBR	36B4	Unkn-02			32.5431	32.3504	0.272448					60			0.196086
	A03	SYBR	36B4	Unkn-03			31.6268	31.8657	0.337797					60			0.274395
	A04	SYBR	36B4	Unkn-04			32.2294	32.0615	0.23741					60			0.23956
	A05	SYBR	36B4	Unkn-05			32.1809	31.7271	0.641664					60			0.302049
	A06	SYBR	36B4	Unkn-06			32.0566	31.875	0.256787					60			0.272632
	A07	SYBR	36B4	Unkn-07			31.8111	31.7369	0.10492					60			0.300006
	A08	SYBR	36B4	Unkn-08			32.1305	32.0834	0.066483					60			0.235951
	A09	SYBR	36B4	Unkn-09			32.1625	32.1592	0.00460449					60			0.223878
	A10	SYBR	36B4	Unkn-10			32.2737	32.294	0.0286832					60			0.203909
	A11	SYBR	36B4	Unkn-11			31.4893	31.4623	0.0381226					60			0.362904
	A12	SYBR	36B4	Unkn-12			30.8192	30.7845	0.0490286					60			0.580546
	A13	SYBR	36B4	Unkn-13			30.6094	30.4238	0.262456					60			0.745448
	A14	SYBR	36B4	Unkn-14			32.2244	31.8334	0.552902					60			0.280595
	A15	SYBR	36B4	Unkn-15			32.4567	32.501	0.0626547					60			0.176658
	A16	SYBR	36B4	Unkn-16			31.075	31.2814	0.29191					60			0.411389
	A17	SYBR	36B4	Unkn-17			32.1509	32.2172	0.0937885					60			0.215055
	A18	SYBR	36B4	Unkn-18			31.4122	31.4939	0.115611					60			0.355049
	B01	SYBR	36B4	Unkn-01			32.5741	32.7538	0.254111					60
	B02	SYBR	36B4	Unkn-02			32.1578	32.3504	0.272448					60
	B03	SYBR	36B4	Unkn-03			32.1045	31.8657	0.337797					60
	B04	SYBR	36B4	Unkn-04			31.8937	32.0615	0.23741					60
	B05	SYBR	36B4	Unkn-05			31.2734	31.7271	0.641664					60
	B06	SYBR	36B4	Unkn-06			31.6934	31.875	0.256787					60
	B07	SYBR	36B4	Unkn-07			31.6627	31.7369	0.10492					60
	B08	SYBR	36B4	Unkn-08			32.0364	32.0834	0.066483					60
	B09	SYBR	36B4	Unkn-09			32.156	32.1592	0.00460449					60
	B10	SYBR	36B4	Unkn-10			32.3143	32.294	0.0286832					60
	B11	SYBR	36B4	Unkn-11			31.4354	31.4623	0.0381226					60
	B12	SYBR	36B4	Unkn-12			30.7499	30.7845	0.0490286					60
	B13	SYBR	36B4	Unkn-13			30.2382	30.4238	0.262456					60
	B14	SYBR	36B4	Unkn-14			31.4425	31.8334	0.552902					60
	B15	SYBR	36B4	Unkn-15			32.5453	32.501	0.0626547					60
	B16	SYBR	36B4	Unkn-16			31.4878	31.2814	0.29191					60
	B17	SYBR	36B4	Unkn-17			32.2835	32.2172	0.0937885					60
	B18	SYBR	36B4	Unkn-18			31.5757	31.4939	0.115611					60

[truncated: 7 more sheets: Angptl4, PDK4, Slc25a20, analysi, Analysis-2, Analysis-1, Final]
