# Supplementary material for: Macrophages take up VLDL-sized emulsion particles through caveolae-mediated endocytosis and excrete part of the internalized triglycerides as fatty acids
Source: PLoS Biol. 2022 Aug 26;20(8):e3001516. doi: 10.1371/journal.pbio.3001516 (PMC9455861; doi:10.1371/journal.pbio.3001516)
Supplement: S1 Raw Data — (ZIP) [file pbio.3001516.s003.zip › S1_other RAW data/Figure 2i.xlsx]

## Sheet: Sheet1
siCTRL
	1		46.905	19.551	3	255
	2		44.156	21.43	3	255
	3		66.394	19.591	3	255
	4		54.786	22.167	3	255
	5		50.813	19.429	3	255
	6		42.546	19.837	3	255
	7	Mean	50.933	20.334	3	255
	8	SD	8.791	1.166	0	0
	9	Min	42.546	19.429	3	255
	10	Max	66.394	22.167	3	255
				0.476018
siLPL
	1		35.09	7.762	1	255
	2		52.882	11.104	2	255
	3		58.171	10.914	2	255
	4		41.723	7.471	1	255
	5	Mean	46.967	9.313	1.5	255
	6	SD	10.474	1.964	0.577	0
	7	Min	35.09	7.471	1	255
	8	Max	58.171	11.104	2	255
				0.982
			Mean	SD
		siCTRL_VLDL	20.334	1.166
		siLPL_VLDL	9.313	1.964	0.000159353
