# Supplementary material for: Macrophages take up VLDL-sized emulsion particles through caveolae-mediated endocytosis and excrete part of the internalized triglycerides as fatty acids
Source: PLoS Biol. 2022 Aug 26;20(8):e3001516. doi: 10.1371/journal.pbio.3001516 (PMC9455861; doi:10.1371/journal.pbio.3001516)
Supplement: S1 Raw Data — (ZIP) [file pbio.3001516.s003.zip › S1_other RAW data/Figure 3b.xlsx]

## Sheet: Sheet1
	Label	Area	Mean	Min	Max		SECS/GSK
1		79.484	18.011	4	255
2		59.607	15.675	3	255
3		77.209	16.058	3	255
4		60.553	15.306	3	255
5	Mean	69.213	16.263	3.25	255
6	SD	10.594	1.205	0.5	0
7	Min	59.607	15.306	3	255
8	Max	79.484	18.011	4	255
			0.6025
	Label	Area	Mean	Min	Max		SECS
1		85.994	17.581	3	255
2		74.576	21.503	4	255
3		84.228	17.556	3	255
4		80.224	16.456	4	255
5	Mean	81.255	18.274	3.5	255
6	SD	5.065	2.216	0.577	0
7	Min	74.576	16.456	3	255
8	Max	85.994	21.503	4	255
		Mean	SD
	VLDL-sized	18.274	2.216
	VLDL-sized/GSK	16.263	1.205
