# Supplementary material for: Macrophages take up VLDL-sized emulsion particles through caveolae-mediated endocytosis and excrete part of the internalized triglycerides as fatty acids
Source: PLoS Biol. 2022 Aug 26;20(8):e3001516. doi: 10.1371/journal.pbio.3001516 (PMC9455861; doi:10.1371/journal.pbio.3001516)
Supplement: S1 Raw Data — (ZIP) [file pbio.3001516.s003.zip › S1_other RAW data/Figure 3d, 3f.xlsx]

## Sheet: Sheet1
VLDL-sized
1		67.177	14.239	3	255
2		69.237	14.774	4	255
3		46.084	11.709	3	255
4		44.516	12.749	3	255
5	Mean	56.754	13.368	3.25	255
6	SD	13.267	1.399	0.5	0
7	Min	44.516	11.709	3	255			Mean	SD
8	Max	69.237	14.774	4	255		VLDL-sized	13.368	1.399
			0.6995				VLDL-sized/AB F-1	14.15	0.447	0.50231
VLDL-sized/AB F1
1		66.492	16.745	4	255
2		34.825	15.6	3	255
3		75.419	13.224	4	255
4		69.304	12.331	4	255
5		57.694	12.851	4	255
6	Mean	60.747	14.15	3.8	255
7	SD	15.833	1.916	0.447	0
8	Min	34.825	12.331	3	255
9	Max	75.419	16.745	4	255
			0.856861
VLDL-sized/5D2
1		47.505	5.138	2	255
2		45.151	9.911	3	255
3		41.371	9.112	3	255		VLDL-sized	13.368	1.399
4		51.726	5.722	2	255		VLDL-sized/AB5D2	7.144	2.195	0.000724668
5		54.862	5.84	2	255
6	Mean	48.123	7.144	2.4	255
7	SD	5.32	2.195	0.548	0
8	Min	41.371	5.138	2	255
9	Max	54.862	9.911	3	255
			0.981634
