# Supplementary material for: Macrophages take up VLDL-sized emulsion particles through caveolae-mediated endocytosis and excrete part of the internalized triglycerides as fatty acids
Source: PLoS Biol. 2022 Aug 26;20(8):e3001516. doi: 10.1371/journal.pbio.3001516 (PMC9455861; doi:10.1371/journal.pbio.3001516)
Supplement: S1 Raw Data — (ZIP) [file pbio.3001516.s003.zip › S1_other RAW data/Figure 4c, S9c.xlsx]

## Sheet: VLDL-sized
	Label	Area	Mean	Min	Max
1		74.487	21.581	4	255
2		85.949	19.055	5	255
3		71.184	18.324	3	255
4		84.167	17.63	3	255
5		80.105	16.531	4	255
6		70.264	16.183	3	255
7	Mean	77.693	18.217	3.667	255
8	SD	6.689	1.967	0.816	0
9	Min	70.264	16.183	3	255
10	Max	85.949	21.581	5	255

## Sheet: VLDL-sized cholo
	Label	Area	Mean	Min	Max
1		89.515	12.046	2	255
2		72.305	11.461	2	255
3		95.419	11.207	2	255
4		66.451	17.933	4	255
5		81.72	17.926	4	255
6		56.141	18.35	3	255
7	Mean	76.925	14.82	2.833	255
8	SD	14.742	3.573	0.983	0
9	Min	56.141	11.207	2	255
10	Max	95.419	18.35	4	255

## Sheet: VLDL-sized Genistein
	Label	Area	Mean	Min	Max
1		49.124	9.454	3	255
2		76.553	9.455	2	255
3		44.79	10.209	3	255
4		60.373	9.689	2	255
5		47.537	10.519	3	255
6		66.214	9.57	2	255
7	Mean	57.432	9.816	2.5	255
8	SD	12.475	0.444	0.548	0
9	Min	44.79	9.454	2	255
10	Max	76.553	10.519	3	255

## Sheet: Analysis
		Mean	SD
	VLDL-sized	18.217	1.967
	VLDL-sized/ Cholopromazine	14.82	3.573	0.0383475
	VLDL-sized/ Genistein	9.816	1.967	4.38282e-05	****

## Sheet: CHYL-sized
	Label	Area	Mean	Min	Max
1		61.571	11.623	3	255
2		81.675	10.835	2	255
3		69.626	11	2	255
4		80.472	10.71	2	255
5		63.803	11.554	2	255
6	Mean	71.429	11.144	2.2	255
7	SD	9.292	0.419	0.447	0
8	Min	61.571	10.71	2	255
9	Max	81.675	11.623	3	255

## Sheet: CHYL-sized Cholo
	Label	Area	Mean	Min	Max
1		42.535	9.845	2	255
2		45.458	8.082	2	255
3		63.998	8.045	2	255
4		66.583	9.972	2	255
5		57.708	13.046	3	255
6		59.274	13.164	3	255
7	Mean	55.926	10.359	2.333	255
8	SD	9.819	2.282	0.516	0
9	Min	42.535	8.045	2	255
10	Max	66.583	13.164	3	255

## Sheet: CHYL-sized Genistein
	Label	Area	Mean	Min	Max
1		48.999	6.926	2	255
2		32.089	6.504	2	255
3		56.376	7.818	2	255
4		65.695	8.429	2	255
5		72.522	8.219	2	255
6		36.589	9.319	3	255
7	Mean	52.045	7.869	2.167	255
8	SD	15.943	1.029	0.408	0
9	Min	32.089	6.504	2	255
10	Max	72.522	9.319	3	255

## Sheet: Analysis1
		Mean	SD
	CHYL-sized	11.144	0.419
	CHYL-sized/Cholopromazine	10.359	2.282	0.221759
	CHYL-sized/ Genistein	7.869	1.029	0.000105375	***
