# Supplementary material for: Macrophages take up VLDL-sized emulsion particles through caveolae-mediated endocytosis and excrete part of the internalized triglycerides as fatty acids
Source: PLoS Biol. 2022 Aug 26;20(8):e3001516. doi: 10.1371/journal.pbio.3001516 (PMC9455861; doi:10.1371/journal.pbio.3001516)
Supplement: S1 Raw Data — (ZIP) [file pbio.3001516.s003.zip › S1_other RAW data/Figure 4e.xlsx]

## Sheet: VLDL-sized
	Label	Area	Mean	Min	Max
1		36.383	24.801	3	255
2		34.518	24.54	3	255
3		68.537	17	2	255
4		55.115	18.048	2	255
5		41.306	16.542	2	255
6	Mean	47.172	20.186	2.4	255
7	SD	14.409	4.131	0.548	0
8	Min	34.518	16.542	2	255
9	Max	68.537	24.801	3	255

## Sheet: VLDL-sized G
	Label	Area	Mean	Min	Max
1		23.016	17.897	2	255
2		25.567	15.931	2	255
3		39.528	14.372	2	255
4	Mean	29.37	16.066	2	255
5	SD	8.889	1.766	0	0
6	Min	23.016	14.372	2	255
7	Max	39.528	17.897	2	255

## Sheet: Analysis
	Mean	SD
VLDLm	20.186	4.131
VLDLm/Genistein	16.066	1.766		0.0504553
