# Supplementary material for: Macrophages take up VLDL-sized emulsion particles through caveolae-mediated endocytosis and excrete part of the internalized triglycerides as fatty acids
Source: PLoS Biol. 2022 Aug 26;20(8):e3001516. doi: 10.1371/journal.pbio.3001516 (PMC9455861; doi:10.1371/journal.pbio.3001516)
Supplement: S1 Raw Data — (ZIP) [file pbio.3001516.s003.zip › S1_other RAW data/Figure 5a.xlsx]

## Sheet: 36B4
	Well	Fluor	Target	Content	Sample	Biological Set Name	Cq	Cq Mean	Cq Std. Dev	Starting Quantity (SQ)	Log Starting Quantity	SQ Mean	SQ Std. Dev	Set Point	Well Note
	A07	SYBR	36B4	Unkn-07			30.4802	30.2944	0.262845	72361.9	4.85951	81164.7	12448.9	60			0.407715
	A08	SYBR	36B4	Unkn-08			30.2232	30.2302	0.00995419	84121.3	4.92491	83775.8	488.539	60			0.426249
	A09	SYBR	36B4	Unkn-09			29.9993	30.0032	0.00557341	95913.2	4.98188	95692.2	312.445	60			0.498889
	A16	SYBR	36B4	Unkn-16			30.7265	30.6908	0.050537	62639.8	4.79685	63979	1893.92	60			0.309762
	A17	SYBR	36B4	Unkn-17			29.9408	29.9824	0.0588677	99255.4	4.99675	96893	3340.88	60			0.506128
	A18	SYBR	36B4	Unkn-18			30.2507	30.2728	0.0313147	82778	4.91791	81718	1499.06	60			0.413852
	B24	SYBR	36B4	Std-06				0	0	31250	4.49485	0	0	60

## Sheet: Cav1
	Well	Fluor	Target	Content	Sample	Biological Set Name	Cq	Cq Mean	Cq Std. Dev	Starting Quantity (SQ)	Log Starting Quantity	SQ Mean	SQ Std. Dev	Set Point	Well Note
	K07	SYBR	Cav1	Unkn-097			33.4401	34.4412	1.41564	446085	5.64942	265846	254897	60			0.736547
	K08	SYBR	Cav1	Unkn-098			33.5455	34.4803	1.32204	408971	5.61169	248253	227289	60			0.71682
	K09	SYBR	Cav1	Unkn-099			39.2529	36.4091	4.02183	3697.33	3.56789	203034	281905	60			0.188276
	K16	SYBR	Cav1	Unkn-106			38.1737	38.1605	0.0187023	9002.5	3.95436	9101.74	140.351	60			0.0559212
	K17	SYBR	Cav1	Unkn-107				0	0			0	0	60			17179869184
	K18	SYBR	Cav1	Unkn-108			38.8978	37.1194	2.51513	4955.02	3.69505	49007.3	62299.3	60			0.115073

## Sheet: KD
	36B4	Cav1	Norm					Norm
siCTRL	81164.7	265846	3.27539				siCTRL	1.17532
siCTRL	83775.8	248253	2.9633				siCTRL	1.06333
siCTRL	95692.2	203034	2.12174	2.78681			siCTRL	0.761352
siCav1	63979	9101.74	0.142261				siCav1	0.0510481
siCav1	96893	0	0				siCav1	0
siCav1	81718	49007.3	0.599712				siCav1	0.215197
	Cav1
siCTRL	1	0.214126
siCav1	0.0887482	0.112443	0.0035631
