# Supplementary material for: Macrophages take up VLDL-sized emulsion particles through caveolae-mediated endocytosis and excrete part of the internalized triglycerides as fatty acids
Source: PLoS Biol. 2022 Aug 26;20(8):e3001516. doi: 10.1371/journal.pbio.3001516 (PMC9455861; doi:10.1371/journal.pbio.3001516)
Supplement: S1 Raw Data — (ZIP) [file pbio.3001516.s003.zip › S1_other RAW data/Figure 5b.xlsx]

## Sheet: b-actin
	Well	Fluor	Target	Content	Sample	Biological Set Name	Cq	Cq Mean	Cq Std. Dev	Starting Quantity (SQ)	Log Starting Quantity	SQ Mean	SQ Std. Dev	Set Point	Well Note
	A01	SYBR	b-actin	Unkn-01			20.6621	20.7633	0.142997	100976	5.00422	94414.1	9279.74	60			0.589165
	A02	SYBR	b-actin	Unkn-02			20.5991	20.7727	0.24552	105453	5.02306	94242.1	15854.2	60			0.585305
	A03	SYBR	b-actin	Unkn-03			20.713	20.8342	0.171396	97503.7	4.98902	90010.9	10596.5	60			0.560909
	A10	SYBR	b-actin	Unkn-10			21.2318	21.3843	0.215704	68219.2	4.83391	61757.9	9137.58	60			0.383079
	A11	SYBR	b-actin	Unkn-11			20.6029	20.7077	0.148218	105179	5.02193	98111.9	9994.09	60			0.61229
	A12	SYBR	b-actin	Unkn-12			21.2167	21.2736	0.0805433	68931	4.83841	66331.5	3676.21	60			0.413616
	B01	SYBR	b-actin	Unkn-01			20.8644	20.7633	0.142997	87852.3	4.94375	94414.1	9279.74	60
	B02	SYBR	b-actin	Unkn-02			20.9463	20.7727	0.24552	83031.5	4.91924	94242.1	15854.2	60
	B03	SYBR	b-actin	Unkn-03			20.9554	20.8342	0.171396	82518	4.91655	90010.9	10596.5	60
	B10	SYBR	b-actin	Unkn-10			21.5368	21.3843	0.215704	55296.7	4.7427	61757.9	9137.58	60
	B11	SYBR	b-actin	Unkn-11			20.8125	20.7077	0.148218	91045	4.95926	98111.9	9994.09	60
	B12	SYBR	b-actin	Unkn-12			21.3306	21.2736	0.0805433	63732.1	4.80436	66331.5	3676.21	60

## Sheet: Cav2-2
	Well	Fluor	Target	Content	Sample	Biological Set Name	Cq	Cq Mean	Cq Std. Dev	Starting Quantity (SQ)	Log Starting Quantity	SQ Mean	SQ Std. Dev	Set Point	Well Note
	K01	SYBR	Cav2-2	Unkn-091			32.4198	32.6062	0.26351	258622	5.41267	224639	48059.8	60			0.656935
	K02	SYBR	Cav2-2	Unkn-092			32.5563	32.5293	0.0380678	231311	5.3642	236519	7365.5	60			0.692873
	K03	SYBR	Cav2-2	Unkn-093			32.5494	32.6742	0.17646	232617	5.36664	211136	30377.4	60			0.6267
	K10	SYBR	Cav2-2	Unkn-100			37.7206	37.7206	0	3381.84	3.52915	3381.84	0	60			0.0189641
	K11	SYBR	Cav2-2	Unkn-101			37.0489	35.8009	1.76502	5858.95	3.76782	25510.1	27790.9	60			0.0717512
	K12	SYBR	Cav2-2	Unkn-102			35.7109	36.3253	0.868823	17508.1	4.24324	11957.5	7849.77	60			0.0498833
	L01	SYBR	Cav2-2	Unkn-091			32.7925	32.6062	0.26351	190655	5.28025	224639	48059.8	60
	L02	SYBR	Cav2-2	Unkn-092			32.5024	32.5293	0.0380678	241727	5.38333	236519	7365.5	60
	L03	SYBR	Cav2-2	Unkn-093			32.7989	32.6742	0.17646	189656	5.27797	211136	30377.4	60
	L10	SYBR	Cav2-2	Unkn-100				0	0			0	0	60
	L11	SYBR	Cav2-2	Unkn-101			34.5528	35.8009	1.76502	45161.2	4.65477	25510.1	27790.9	60
	L12	SYBR	Cav2-2	Unkn-102			36.9396	36.3253	0.868823	6406.84	3.80664	11957.5	7849.77	60

## Sheet: Analysis
		b-actin	Cav2-2	Norm
siCTRL	CTRL	0.589165	0.656935	1.11503
	CTRL	0.585305	0.692873	1.18378
	CTRL	0.560909	0.6267	1.11729
siCav2	CTRL	0.383079	0.0189641	0.0495044
	CTRL	0.61229	0.0717512	0.117185
	CTRL	0.413616	0.0498833	0.120603
		Cav2-2							Cav2-2
siCTRL	CTRL	1.11503					siCTRL	CTRL	0.979209
	CTRL	1.18378						CTRL	1.03959
	CTRL	1.11729						CTRL	0.981202
siCav2	CTRL	0.0495044					siCav2	CTRL	0.0434745
	CTRL	0.117185						CTRL	0.102911
	CTRL	0.120603						CTRL	0.105913
		1.1387
										CAV2
									siCTRL	1	0.0342996
									siCAV2	0.0840995	0.0352143	2.76672e-06
