# Supplementary material for: Macrophages take up VLDL-sized emulsion particles through caveolae-mediated endocytosis and excrete part of the internalized triglycerides as fatty acids
Source: PLoS Biol. 2022 Aug 26;20(8):e3001516. doi: 10.1371/journal.pbio.3001516 (PMC9455861; doi:10.1371/journal.pbio.3001516)
Supplement: S1 Raw Data — (ZIP) [file pbio.3001516.s003.zip › S1_other RAW data/Figure 5f-1.xlsx]

## Sheet: Sheet1
1		44.516	23.771	4	255		siCTRL
2		54.262	20.589	3	255
3		48.623	22.587	3	255
4		59.318	25.724	3	255
5	Mean	51.679	23.167	3.25	255
6	SD	6.472	2.151	0.5	0
7	Min	44.516	20.589	3	255
8	Max	59.318	25.724	4	255
1		19.024	12.105	2	255		siCav2
2		18.759	11.457	2	255
3		33.343	11.087	2	255
4		18.028	10.956	2	255
5	Mean	22.288	11.401	2	255
6	SD	7.382	0.515	0	0
7	Min	18.028	10.956	2	255
8	Max	33.343	12.105	2	255
			Mean	SD
		siCTRL_VLDL	23.167	2.151
		siCAV2_VLDL	11.401	0.515	0.000540982
