# Supplementary material for: Macrophages take up VLDL-sized emulsion particles through caveolae-mediated endocytosis and excrete part of the internalized triglycerides as fatty acids
Source: PLoS Biol. 2022 Aug 26;20(8):e3001516. doi: 10.1371/journal.pbio.3001516 (PMC9455861; doi:10.1371/journal.pbio.3001516)
Supplement: S1 Raw Data — (ZIP) [file pbio.3001516.s003.zip › S1_other RAW data/Figure 5f.xlsx]

## Sheet: Sheet1
VLDL
1		40.491	21.788	4	255
2		50.236	20.962	3	255
3		41.192	15.497	2	255
4		50.236	20.962	3	255
5	Mean	45.539	19.802	3	255
6	SD	5.432	2.897	0.816	0
7	Min	40.491	15.497	2	255
8	Max	50.236	21.788	4	255
			1.4485
sicav1
1		31.568	16.997	3	255
2		35.948	14.116	2	255
3		22.421	14.284	2	255
4		30.739	12.334	2	255
5		25.267	11.681	2	255
6	Mean	29.188	13.882	2.2	255
7	SD	5.36	2.071	0.447	0
8	Min	22.421	11.681	2	255
9	Max	35.948	16.997	3	255
			0.926179
		Mean	SD
	siCTRL_VLDL	19.802	2.897
	siCAV1_VLDL	13.882	2.071	0.00838704
