# Supplementary material for: Macrophages take up VLDL-sized emulsion particles through caveolae-mediated endocytosis and excrete part of the internalized triglycerides as fatty acids
Source: PLoS Biol. 2022 Aug 26;20(8):e3001516. doi: 10.1371/journal.pbio.3001516 (PMC9455861; doi:10.1371/journal.pbio.3001516)
Supplement: S1 Raw Data — (ZIP) [file pbio.3001516.s003.zip › S1_other RAW data/Figure 6c &S11b.xlsx]

## Sheet: VLDL-sized
VLDL-sized	Label	Area	Mean	Min	Max
1		58.338	14.637	2	255
2		37.573	13.654	2	255
3		49.518	14.221	2	255
4		38.267	13.685	2	255
5		38.605	16.279	2	255
6	Mean	44.46	14.495	2	255
7	SD	9.195	1.077	0	0
8	Min	37.573	13.654	2	255
9	Max	58.338	16.279	2	255
VLDL-sized/L	Label	Area	Mean	Min	Max
1		326614	29.233	4	255
2		60.508	18.152	3	255
3		68.894	20.893	3	255
4		66.407	20.592	3	255
5	Mean	81702.5	22.218	3.25	255
6	SD	163274	4.835	0.5	0
7	Min	60.508	18.152	3	255
8	Max	326614	29.233	4	255
		Mean	SD
	VLDL-sized	14.495	1.077
	VLDL-sized/LALi	22.218	4.835	0.0234154

## Sheet: CHYL-sized
CHYL-sized	Label	Area	Mean	Min	Max
1		29.169	11.527	1	255
2		43.24	13.457	2	255
3		41.18	13.337	2	255
4	Mean	37.863	12.773	1.667	255
5	SD	7.6	1.081	0.577	0
6	Min	29.169	11.527	1	255
7	Max	43.24	13.457	2	255
CHYL-sized/ L	Label	Area	Mean	Min	Max
1		28.568	12.542	2	255
2		154623	19.104	2	255
3		30.031	13.882	2	255
4		20.427	14.021	2	255
5	Mean	38675.5	14.887	2	255
6	SD	77298.3	2.889	0	0
7	Min	20.427	12.542	2	255
8	Max	154623	19.104	2	255
					SD
			CHYL-sized	12.773	1.081
			CHYL-sized/LALi	14.887	2.889	0.125074
