# Supplementary material for: Macrophages take up VLDL-sized emulsion particles through caveolae-mediated endocytosis and excrete part of the internalized triglycerides as fatty acids
Source: PLoS Biol. 2022 Aug 26;20(8):e3001516. doi: 10.1371/journal.pbio.3001516 (PMC9455861; doi:10.1371/journal.pbio.3001516)
Supplement: S1 Raw Data — (ZIP) [file pbio.3001516.s003.zip › S1_other RAW data/Figure 6e.xlsx]

## Sheet: FAs concontration
	Temperature(¡C)	1	2	3	4	5	6	7	8	9	10	11	12
	24.4	0.1088	0.1074	0.1063	0.1107	0.0489	0.0491	0.0989	0.1036	0.0488	0.0491	0.0488	0.0494
		0.101	0.0973	0.1016	0.0991	0.0474	0.0482	0.0916	0.0864	0.0471	0.0476	0.047	0.0484
		0.1029	0.1023	0.0974	0.1007	0.047	0.0467	0.083	0.0897	0.0463	0.0472	0.0463	0.0475
		0.0964	0.1022	0.0891	0.0986	0.045	0.0445	0.0677	0.082	0.045	0.0453	0.0451	0.0473
		0.0963	0.0967	0.0442	0.0448	0.044	0.0458	0.0765	0.0819	0.0461	0.0457	0.0437	0.0453
		0.0936	0.0939	0.043	0.0431	0.0553	0.0439	0.0747	0.08	0.0439	0.0472	0.0428	0.0432
		0.101	0.098	0.0428	0.0433	0.0438	0.0432	0.073	0.0854	0.0439	0.0435	0.0421	0.0432
		0.0926	0.0996	0.0448	0.0447	0.0445	0.0446	0.0695	0.0727	0.0439	0.0447	0.0439	0.0436
	Temperature(¡C)	1	2	3	4	5	6	7	8	9	10	11	12	10min		Temperature(¡C)	1	2	3	4	5	6	7	8	9	10	11	12	30min
	24.5	0.1061	0.1087	0.1368	0.1378	0.0488	0.0486	0.0895	0.0913	0.0485	0.0488	0.0489	0.0488			24.6	0.1138	0.1143	0.1435	0.147	0.0492	0.0489	0.0963	0.0957	0.0493	0.0492	0.0492	0.049
		0.1044	0.1007	0.1106	0.0998	0.0474	0.0481	0.0962	0.0921	0.0473	0.0475	0.047	0.0485				0.1112	0.1166	0.1177	0.1105	0.0477	0.0479	0.0995	0.0982	0.0474	0.0477	0.047	0.0483
		0.1024	0.1046	0.1038	0.1075	0.0477	0.047	0.1002	0.1022	0.0463	0.0468	0.0463	0.0487				0.1089	0.1106	0.1093	0.1137	0.0473	0.0468	0.1057	0.1069	0.0461	0.0469	0.0461	0.0486
		0.0952	0.1023	0.101	0.1065	0.0448	0.0447	0.115	0.1208	0.0453	0.0454	0.0449	0.0473				0.1012	0.1042	0.101	0.1065	0.0449	0.0442	0.1166	0.1257	0.0457	0.0453	0.045	0.0473
		0.0918	0.096	0.0442	0.0448	0.0442	0.0459	0.1443	0.1371	0.0434	0.0451	0.0434	0.0448				0.105	0.1008	0.0441	0.045	0.0439	0.0457	0.1468	0.137	0.0471	0.045	0.0434	0.0457
		0.092	0.0936	0.0429	0.0431	0.0562	0.0454	0.2048	0.1931	0.0428	0.0462	0.0426	0.0431				0.0958	0.0959	0.0438	0.0429	0.0567	0.0449	0.2005	0.1907	0.0426	0.0454	0.0422	0.043
		0.1189	0.1258	0.0429	0.0436	0.0433	0.0434	0.3205	0.32	0.0431	0.0429	0.0423	0.0441				0.1226	0.1263	0.0438	0.0431	0.0436	0.0457	0.3156	0.3234	0.0438	0.0428	0.0423	0.044
		0.1177	0.1211	0.0447	0.0447	0.0444	0.0462	0.6548	0.677	0.0457	0.0565	0.0442	0.0439				0.1208	0.1289	0.0447	0.045	0.0442	0.0481	0.639	0.6578	0.045	0.0448	0.0455	0.0438
		-0.0027	0.0013	0.0305	0.0271	-0.0001	-0.0005	-0.0094	-0.0123	-0.0003	-0.0003	0.0001	-0.0006				0.005	0.0069	0.0372	0.0363	0.0003	-0.0002	-0.0026	-0.0079	0.0005	0.0001	0.0004	-0.0004
		0.0034	0.0034	0.009	0.0007	0	-0.0001	0.0046	0.0057	0.0002	-0.0001	0	0.0001				0.0102	0.0193	0.0161	0.0114	0.0003	-0.0003	0.0079	0.0118	0.0003	0.0001	0	-0.0001
		-0.0005	0.0023	0.0064	0.0068	0.0007	0.0003	0.0172	0.0125	0	-0.0004	0	0.0012				0.006	0.0083	0.0119	0.013	0.0003	0.0001	0.0227	0.0172	-0.0002	-0.0003	-0.0002	0.0011
		-0.0012	0.0001	0.0119	0.0079	-0.0002	0.0002	0.0473	0.0388	0.0003	0.0001	-0.0002	0				0.0048	0.002	0.0119	0.0079	-0.0001	-0.0003	0.0489	0.0437	0.0007	0	-0.0001	0
		-0.0045	-0.0007	0	0	0.0002	0.0001	0.0678	0.0552	-0.0027	-0.0006	-0.0003	-0.0005				0.0087	0.0041	-0.0001	0.0002	-0.0001	-0.0001	0.0703	0.0551	0.001	-0.0007	-0.0003	0.0004
		-0.0016	-0.0003	-0.0001	0	0.0009	0.0015	0.1301	0.1131	-0.0011	-0.001	-0.0002	-0.0001				0.0022	0.002	0.0008	-0.0002	0.0014	0.001	0.1258	0.1107	-0.0013	-0.0018	-0.0006	-0.0002
		0.0179	0.0278	0.0001	0.0003	-0.0005	0.0002	0.2475	0.2346	-0.0008	-0.0006	0.0002	0.0009				0.0216	0.0283	0.001	-0.0002	-0.0002	0.0025	0.2426	0.238	-0.0001	-0.0007	0.0002	0.0008
		0.0251	0.0215	-0.0001	0	-0.0001	0.0016	0.5853	0.6043	0.0018	0.0118	0.0003	0.0003				0.0282	0.0293	-0.0001	0.0003	-0.0003	0.0035	0.5695	0.5851	0.0011	0.0001	0.0016	0.0002
		OD	CONC.														OD	conc.		OD	conc.		OD	conc.
		-0.01085	0														-0.00525	0	CTRL	0.00595	9.76983	VLDL-sized	0.03675	29.9204		9.76983
		0.00515	10														0.00985	10	CTRL	0.01475	15.5271	VLDL-sized/LALi	0.01375	14.8729		15.5271
		0.01485	20														0.01995	20	CTRL	0.00715	10.5549	VLDL-sized/LALi	0.01245	14.0224		10.5549
		0.04305	40														0.0463	40	LALi	0.0034	8.10152	VLDL-sized/LALi	0.0099	12.3541		8.10152
		0.0615	50														0.0627	50	LALi	0.0064	10.0642					10.0642
		0.1216	80														0.11825	80	LALi	0.0021	7.251					7.251
																			VLDL-sized	0.02495	22.2004					22.2004
																			VLDL-sized	0.02875	24.6865					24.6865
		OD	conc.		OD	Conc																				29.9204
	CTRL	-0.0007	9.05647	VLDL-sized	0.0288	26.9981														conc.	SD					14.8729
	CTRL	0.0034	11.55	VLDL-sized/LALi	0.00485	12.4319													CTRL	11.9506	3.12213					14.0224
	CTRL	0.0009	10.0296	VLDL-sized/LALi	0.0066	13.4963													LALi	8.47225	1.44279					12.3541
	LALi	-0.00055	9.1477	VLDL-sized/LALi	0.0099	15.5033													VLDL-sized	25.6024	3.94068		0.00525165
	LALi	-0.0026	7.90091																VLDL-sized/LALi	13.7498	1.28135		0.0128861	0.215919
	LALi	-0.00095	8.90442
	VLDL-sized	0.02285	23.3793
	VLDL-sized	0.0233	23.653					50ul sample
