# Supplementary material for: Macrophages take up VLDL-sized emulsion particles through caveolae-mediated endocytosis and excrete part of the internalized triglycerides as fatty acids
Source: PLoS Biol. 2022 Aug 26;20(8):e3001516. doi: 10.1371/journal.pbio.3001516 (PMC9455861; doi:10.1371/journal.pbio.3001516)
Supplement: S1 Raw Data — (ZIP) [file pbio.3001516.s003.zip › S1_other RAW data/Figure 6f.xlsx]

## Sheet: b-actin
	Well	Fluor	Target	Content	Sample	Biological Set Name	Cq	Cq Mean	Cq Std. Dev	Starting Quantity (SQ)	Log Starting Quantity	SQ Mean	SQ Std. Dev	Set Point	Well Note
	A01	SYBR	b-actin	Unkn-01			19.0861	19.197	0.156745	234215	5.36961	227782	9097.99	60
	A02	SYBR	b-actin	Unkn-02			18.3753	18.484	0.153789	280740	5.4483	273170	10705.2	60
	A03	SYBR	b-actin	Unkn-03			18.4174	18.5755	0.223568	277740	5.44364	266987	15205.9	60
	A04	SYBR	b-actin	Unkn-04			18.7663	18.9625	0.277373	254107	5.40502	242018	17096.2	60
	A05	SYBR	b-actin	Unkn-05			19.9036	19.9265	0.0323886	190161	5.27912	189057	1560.73	60
	A06	SYBR	b-actin	Unkn-06			18.6826	18.6693	0.0188253	259584	5.41428	260468	1249.8	60
	A07	SYBR	b-actin	Unkn-07			18.4606	18.5092	0.0688508	274702	5.43886	271335	4761.46	60
	A08	SYBR	b-actin	Unkn-08			18.9199	19.0059	0.121673	244351	5.38801	239108	7414.25	60
	A09	SYBR	b-actin	Unkn-09			19.0377	19.0724	0.0489987	237123	5.37497	235048	2935.47	60
	A10	SYBR	b-actin	Unkn-10			18.8569	18.9055	0.0687592	248306	5.39499	245266	4298.27	60
	A11	SYBR	b-actin	Unkn-11			19.1515	19.1804	0.0408832	230347	5.36238	228662	2382.76	60
	A12	SYBR	b-actin	Unkn-12			18.9229	18.904	0.02676	244163	5.38768	245347	1673.44	60
	A13	SYBR	b-actin	Unkn-13			19.3425	19.3237	0.0265167	219399	5.34124	220453	1489.98	60
	A14	SYBR	b-actin	Unkn-14			19.2401	19.2438	0.00520887	225201	5.35257	224990	298.713	60
	A15	SYBR	b-actin	Unkn-15			18.9804	18.8718	0.153684	240610	5.38131	247462	9691.12	60
	A16	SYBR	b-actin	Unkn-16			19.0876	19.1629	0.106459	234126	5.36945	229719	6232.68	60
	A17	SYBR	b-actin	Unkn-17			18.6669	18.5685	0.139114	260628	5.41602	267329	9477.11	60
	A18	SYBR	b-actin	Unkn-18			18.8589	18.8987	0.0563725	248182	5.39477	245685	3530.04	60
	A19	SYBR	b-actin	Std-01			15.8518	15.6821	0.239888	1000000	6	1000000	0	60
	A20	SYBR	b-actin	Std-02			16.6226	16.6394	0.0238571	500000	5.69897	500000	0	60
	A21	SYBR	b-actin	Std-03			17.5609	17.5822	0.0301321	250000	5.39794	250000	0	60
	A22	SYBR	b-actin	Std-04			18.8234	18.7801	0.061154	125000	5.09691	125000	0	60
	A23	SYBR	b-actin	Std-05			20.0547	19.9842	0.0996033	62500	4.79588	62500	0	60
	A24	SYBR	b-actin	Std-06			33.1071	32.4717	0.898624	31250	4.49485	31250	0	60
	B01	SYBR	b-actin	Unkn-01			19.3078	19.197	0.156745	221349	5.34508	227782	9097.99	60
	B02	SYBR	b-actin	Unkn-02			18.5928	18.484	0.153789	265600	5.42423	273170	10705.2	60
	B03	SYBR	b-actin	Unkn-03			18.7336	18.5755	0.223568	256235	5.40864	266987	15205.9	60
	B04	SYBR	b-actin	Unkn-04			19.1586	18.9625	0.277373	229929	5.36159	242018	17096.2	60
	B05	SYBR	b-actin	Unkn-05			19.9494	19.9265	0.0323886	187953	5.27405	189057	1560.73	60
	B06	SYBR	b-actin	Unkn-06			18.656	18.6693	0.0188253	261352	5.41723	260468	1249.8	60
	B07	SYBR	b-actin	Unkn-07			18.5579	18.5092	0.0688508	267968	5.42808	271335	4761.46	60
	B08	SYBR	b-actin	Unkn-08			19.092	19.0059	0.121673	233866	5.36897	239108	7414.25	60
	B09	SYBR	b-actin	Unkn-09			19.107	19.0724	0.0489987	232972	5.3673	235048	2935.47	60
	B10	SYBR	b-actin	Unkn-10			18.9542	18.9055	0.0687592	242227	5.38422	245266	4298.27	60
	B11	SYBR	b-actin	Unkn-11			19.2093	19.1804	0.0408832	226977	5.35598	228662	2382.76	60
	B12	SYBR	b-actin	Unkn-12			18.8851	18.904	0.02676	246530	5.39187	245347	1673.44	60
	B13	SYBR	b-actin	Unkn-13			19.305	19.3237	0.0265167	221506	5.34539	220453	1489.98	60
	B14	SYBR	b-actin	Unkn-14			19.2475	19.2438	0.00520887	224779	5.35176	224990	298.713	60
	B15	SYBR	b-actin	Unkn-15			18.7631	18.8718	0.153684	254315	5.40537	247462	9691.12	60
	B16	SYBR	b-actin	Unkn-16			19.2382	19.1629	0.106459	225311	5.35278	229719	6232.68	60
	B17	SYBR	b-actin	Unkn-17			18.4702	18.5685	0.139114	274031	5.4378	267329	9477.11	60
	B18	SYBR	b-actin	Unkn-18			18.9386	18.8987	0.0563725	243189	5.38594	245685	3530.04	60
	B19	SYBR	b-actin	Std-01			15.5125	15.6821	0.239888	1000000	6	1000000	0	60
	B20	SYBR	b-actin	Std-02			16.6563	16.6394	0.0238571	500000	5.69897	500000	0	60
	B21	SYBR	b-actin	Std-03			17.6035	17.5822	0.0301321	250000	5.39794	250000	0	60
	B22	SYBR	b-actin	Std-04			18.7369	18.7801	0.061154	125000	5.09691	125000	0	60
	B23	SYBR	b-actin	Std-05			19.9138	19.9842	0.0996033	62500	4.79588	62500	0	60
	B24	SYBR	b-actin	Std-06			31.8362	32.4717	0.898624	31250	4.49485	31250	0	60

## Sheet: Hilpda
	Well	Fluor	Target	Content	Sample	Biological Set Name	Cq	Cq Mean	Cq Std. Dev	Starting Quantity (SQ)	Log Starting Quantity	SQ Mean	SQ Std. Dev	Set Point	Well Note
	C01	SYBR	Hilpda	Unkn-19			30.0002	29.4093	0.835661	47033.2	4.6724	76329.8	41431.6	60
	C02	SYBR	Hilpda	Unkn-20			29.181	29.1656	0.0217464	82412.1	4.91599	83288.8	1239.91	60
	C03	SYBR	Hilpda	Unkn-21			29.259	29.3194	0.0854386	78123.6	4.89278	75022.5	4385.62	60
	C04	SYBR	Hilpda	Unkn-22			28.1297	28.23	0.141903	169256	5.22854	158393	15363	60
	C05	SYBR	Hilpda	Unkn-23			29.2844	29.2802	0.00598685	76775.4	4.88522	76998.6	315.582	60
	C06	SYBR	Hilpda	Unkn-24			27.5995	27.6498	0.0711486	243322	5.38618	235224	11452.7	60
	C07	SYBR	Hilpda	Unkn-25			27.9823	27.9446	0.0533657	187229	5.27237	192192	7019.96	60
	C08	SYBR	Hilpda	Unkn-26			28.4559	28.4686	0.0179422	135385	5.13157	134220	1648.59	60
	C09	SYBR	Hilpda	Unkn-27			28.4899	28.4321	0.0818196	132267	5.12145	137719	7710.02	60
	C10	SYBR	Hilpda	Unkn-28			29.1998	29.4378	0.336674	81357.1	4.9104	70041.8	16002.2	60
	C11	SYBR	Hilpda	Unkn-29			30.0994	30.1655	0.0935041	43946.4	4.64292	42044.6	2689.53	60
	C12	SYBR	Hilpda	Unkn-30			29.7134	29.4891	0.317221	57239.2	4.75769	67528.1	14550.7	60
	C13	SYBR	Hilpda	Unkn-31			28.5732	28.5488	0.0344537	124936	5.09669	127054	2996.52	60
	C14	SYBR	Hilpda	Unkn-32			28.3091	28.3815	0.102471	149698	5.17522	142629	9997.32	60
	C15	SYBR	Hilpda	Unkn-33			28.3851	28.4948	0.155128	142103	5.1526	132194	14012.6	60
	C16	SYBR	Hilpda	Unkn-34			28.9261	28.8787	0.0670484	98121.6	4.99176	101412	4653.26	60
	C17	SYBR	Hilpda	Unkn-35			28.4574	28.5537	0.136237	135244	5.13112	126888	11817.3	60
	C18	SYBR	Hilpda	Unkn-36			29.0775	28.9702	0.15181	88458.9	4.94674	95461.6	9903.31	60
	C19	SYBR	Hilpda	Std-07			25.5102	25.5865	0.107915	1000000	6	1000000	0	60
	C20	SYBR	Hilpda	Std-08			26.407	26.5068	0.141112	500000	5.69897	500000	0	60
	C22	SYBR	Hilpda	Std-10			28.2251	28.3969	0.242896	125000	5.09691	125000	0	60
	C23	SYBR	Hilpda	Std-11			29.8034	29.704	0.140656	62500	4.79588	62500	0	60
	C24	SYBR	Hilpda	Std-12				0	0	31250	4.49485	0	0	60
	D01	SYBR	Hilpda	Unkn-19			28.8184	29.4093	0.835661	105626	5.02377	76329.8	41431.6	60
	D02	SYBR	Hilpda	Unkn-20			29.1502	29.1656	0.0217464	84165.6	4.92513	83288.8	1239.91	60
	D03	SYBR	Hilpda	Unkn-21			29.3798	29.3194	0.0854386	71921.4	4.85686	75022.5	4385.62	60
	D04	SYBR	Hilpda	Unkn-22			28.3304	28.23	0.141903	147530	5.16888	158393	15363	60
	D05	SYBR	Hilpda	Unkn-23			29.276	29.2802	0.00598685	77221.7	4.88774	76998.6	315.582	60
	D06	SYBR	Hilpda	Unkn-24			27.7001	27.6498	0.0711486	227126	5.35627	235224	11452.7	60
	D07	SYBR	Hilpda	Unkn-25			27.9068	27.9446	0.0533657	197156	5.29481	192192	7019.96	60
	D08	SYBR	Hilpda	Unkn-26			28.4812	28.4686	0.0179422	133054	5.12403	134220	1648.59	60
	D09	SYBR	Hilpda	Unkn-27			28.3742	28.4321	0.0818196	143170	5.15585	137719	7710.02	60
	D10	SYBR	Hilpda	Unkn-28			29.6759	29.4378	0.336674	58726.6	4.76883	70041.8	16002.2	60
	D11	SYBR	Hilpda	Unkn-29			30.2316	30.1655	0.0935041	40142.8	4.60361	42044.6	2689.53	60
	D12	SYBR	Hilpda	Unkn-30			29.2648	29.4891	0.317221	77817	4.89107	67528.1	14550.7	60
	D13	SYBR	Hilpda	Unkn-31			28.5245	28.5488	0.0344537	129173	5.11117	127054	2996.52	60
	D14	SYBR	Hilpda	Unkn-32			28.454	28.3815	0.102471	135560	5.13213	142629	9997.32	60
	D15	SYBR	Hilpda	Unkn-33			28.6045	28.4948	0.155128	122286	5.08738	132194	14012.6	60
	D16	SYBR	Hilpda	Unkn-34			28.8313	28.8787	0.0670484	104702	5.01996	101412	4653.26	60
	D17	SYBR	Hilpda	Unkn-35			28.6501	28.5537	0.136237	118532	5.07384	126888	11817.3	60
	D18	SYBR	Hilpda	Unkn-36			28.8628	28.9702	0.15181	102464	5.01057	95461.6	9903.31	60
	D19	SYBR	Hilpda	Std-07			25.6628	25.5865	0.107915	1000000	6	1000000	0	60
	D20	SYBR	Hilpda	Std-08			26.6065	26.5068	0.141112	500000	5.69897	500000	0	60
	D21	SYBR	Hilpda	Std-09			27.6514	27.6514	0	250000	5.39794	250000	0	60
	D22	SYBR	Hilpda	Std-10			28.5686	28.3969	0.242896	125000	5.09691	125000	0	60
	D23	SYBR	Hilpda	Std-11			29.6045	29.704	0.140656	62500	4.79588	62500	0	60
	D24	SYBR	Hilpda	Std-12				0	0	31250	4.49485	0	0	60

## Sheet: PDK4
	Well	Fluor	Target	Content	Sample	Biological Set Name	Cq	Cq Mean	Cq Std. Dev	Starting Quantity (SQ)	Log Starting Quantity	SQ Mean	SQ Std. Dev	Set Point	Well Note
	G01	SYBR	Pdk4	Unkn-55			34.1142	34.5415	0.604226	6553.57	3.81648	5057.26	2116.11	60
	G02	SYBR	Pdk4	Unkn-56			34.6594	34.9103	0.354848	4440.76	3.64746	3772.24	945.443	60
	G03	SYBR	Pdk4	Unkn-57			33.7683	34.2469	0.676822	8389.43	3.92373	6312.89	2936.67	60
	G04	SYBR	Pdk4	Unkn-58			29.9503	29.886	0.0909487	128051	5.10738	134208	8707.1	60
	G05	SYBR	Pdk4	Unkn-59			30.8014	30.7678	0.0476005	69745.1	4.84351	71461.8	2427.76	60
	G06	SYBR	Pdk4	Unkn-60			29.2252	29.2769	0.0731202	214860	5.33216	207216	10811	60
	G07	SYBR	Pdk4	Unkn-61			29.2336	29.4346	0.284235	213579	5.32956	186941	37672.2	60
	G08	SYBR	Pdk4	Unkn-62			30.2643	30.2564	0.0111058	102338	5.01004	102915	815.885	60
	G09	SYBR	Pdk4	Unkn-63			29.7936	30.0157	0.314182	143209	5.15597	123747	27523.3	60
	G10	SYBR	Pdk4	Unkn-64			33.7748	33.4872	0.40683	8350.23	3.9217	10470.7	2998.8	60
	G11	SYBR	Pdk4	Unkn-65			33.6767	33.8091	0.187257	8956.07	3.95212	8184.74	1090.83	60
	G12	SYBR	Pdk4	Unkn-66			32.9078	32.9758	0.0961322	15505.3	4.19048	14788.3	1014.03	60
	G13	SYBR	Pdk4	Unkn-67			29.2496	29.2863	0.0518198	211153	5.3246	205772	7610.03	60
	G14	SYBR	Pdk4	Unkn-68			29.3171	29.3321	0.0211951	201222	5.30368	199092	3012.16	60
	G15	SYBR	Pdk4	Unkn-69			29.1851	29.2826	0.137884	221110	5.34461	206744	20316.6	60
	G16	SYBR	Pdk4	Unkn-70			30.0997	30.1877	0.124523	115097	5.06107	108299	9614.06	60
	G17	SYBR	Pdk4	Unkn-71			29.6859	29.9997	0.443725	154644	5.18933	126726	39482.6	60
	G18	SYBR	Pdk4	Unkn-72			30.1686	30.1646	0.00560412	109574	5.03971	109885	439.592	60
	G19	SYBR	Pdk4	Std-19			27.2571	27.1317	0.177294	1000000	6	1000000	0	60
	G20	SYBR	Pdk4	Std-20			27.869	27.8901	0.0297768	500000	5.69897	500000	0	60
	G21	SYBR	Pdk4	Std-21			28.9692	29.0239	0.0773475	250000	5.39794	250000	0	60
	G22	SYBR	Pdk4	Std-22			30.0996	30.1755	0.107415	125000	5.09691	125000	0	60
	G23	SYBR	Pdk4	Std-23			30.733	30.733	0	62500	4.79588	62500	0	60
	G24	SYBR	Pdk4	Std-24				0	0	31250	4.49485	0	0	60
	H01	SYBR	Pdk4	Unkn-55			34.9687	34.5415	0.604226	3560.95	3.55157	5057.26	2116.11	60
	H02	SYBR	Pdk4	Unkn-56			35.1613	34.9103	0.354848	3103.71	3.49188	3772.24	945.443	60
	H03	SYBR	Pdk4	Unkn-57			34.7254	34.2469	0.676822	4236.35	3.62699	6312.89	2936.67	60
	H04	SYBR	Pdk4	Unkn-58			29.8217	29.886	0.0909487	140365	5.14726	134208	8707.1	60
	H05	SYBR	Pdk4	Unkn-59			30.7341	30.7678	0.0476005	73178.5	4.86438	71461.8	2427.76	60
	H06	SYBR	Pdk4	Unkn-60			29.3287	29.2769	0.0731202	199571	5.3001	207216	10811	60
	H07	SYBR	Pdk4	Unkn-61			29.6356	29.4346	0.284235	160303	5.20494	186941	37672.2	60
	H08	SYBR	Pdk4	Unkn-62			30.2486	30.2564	0.0111058	103492	5.01491	102915	815.885	60
	H09	SYBR	Pdk4	Unkn-63			30.2379	30.0157	0.314182	104285	5.01822	123747	27523.3	60
	H10	SYBR	Pdk4	Unkn-64			33.1995	33.4872	0.40683	12591.2	4.10007	10470.7	2998.8	60
	H11	SYBR	Pdk4	Unkn-65			33.9415	33.8091	0.187257	7413.41	3.87002	8184.74	1090.83	60
	H12	SYBR	Pdk4	Unkn-66			33.0438	32.9758	0.0961322	14071.3	4.14833	14788.3	1014.03	60
	H13	SYBR	Pdk4	Unkn-67			29.3229	29.2863	0.0518198	200391	5.30188	205772	7610.03	60
	H14	SYBR	Pdk4	Unkn-68			29.3471	29.3321	0.0211951	196963	5.29438	199092	3012.16	60
	H15	SYBR	Pdk4	Unkn-69			29.3801	29.2826	0.137884	192378	5.28416	206744	20316.6	60
	H16	SYBR	Pdk4	Unkn-70			30.2758	30.1877	0.124523	101501	5.00647	108299	9614.06	60
	H17	SYBR	Pdk4	Unkn-71			30.3135	29.9997	0.443725	98807.6	4.99479	126726	39482.6	60
	H18	SYBR	Pdk4	Unkn-72			30.1606	30.1646	0.00560412	110196	5.04217	109885	439.592	60
	H19	SYBR	Pdk4	Std-19			27.0064	27.1317	0.177294	1000000	6	1000000	0	60
	H20	SYBR	Pdk4	Std-20			27.9111	27.8901	0.0297768	500000	5.69897	500000	0	60
	H21	SYBR	Pdk4	Std-21			29.0786	29.0239	0.0773475	250000	5.39794	250000	0	60
	H22	SYBR	Pdk4	Std-22			30.2515	30.1755	0.107415	125000	5.09691	125000	0	60
	H24	SYBR	Pdk4	Std-24				0	0	31250	4.49485	0	0	60

## Sheet: Cxcl2
	Well	Fluor	Target	Content	Sample	Biological Set Name	Cq	Cq Mean	Cq Std. Dev	Starting Quantity (SQ)	Log Starting Quantity	SQ Mean	SQ Std. Dev	Set Point	Well Note
	I01	SYBR	Cxcl2	Unkn-73			31.0517	30.7044	0.49114	23336.7	4.36804	30596.2	10266.5	60
	I02	SYBR	Cxcl2	Unkn-74			30.0509	30.0669	0.0225779	46852.8	4.67074	46337.6	728.628	60
	I03	SYBR	Cxcl2	Unkn-75			30.5608	30.27	0.411179	32848.2	4.51651	41048.7	11597.3	60
	I04	SYBR	Cxcl2	Unkn-76			29.6334	29.6685	0.0496683	62664	4.79702	61168.1	2115.55	60
	I05	SYBR	Cxcl2	Unkn-77			30.2075	30.3071	0.140894	42013.5	4.62339	39291.6	3849.47	60
	I06	SYBR	Cxcl2	Unkn-78			28.7344	29.0144	0.39591	117203	5.06894	98279.7	26761.5	60
	I07	SYBR	Cxcl2	Unkn-79			27.3255	27.4907	0.233617	312677	5.4951	280542	45446.3	60
	I08	SYBR	Cxcl2	Unkn-80			27.722	27.8385	0.164698	237231	5.37517	219469	25119.8	60
	I09	SYBR	Cxcl2	Unkn-81			27.7151	27.8502	0.191014	238376	5.37726	217935	28908.2	60
	I10	SYBR	Cxcl2	Unkn-82			30.4118	30.5568	0.204978	36439.3	4.56157	33108.4	4710.64	60
	I11	SYBR	Cxcl2	Unkn-83			31.0363	30.978	0.0824694	23587.8	4.37269	24585.8	1411.38	60
	I12	SYBR	Cxcl2	Unkn-84			30.1665	30.5749	0.577635	43230.3	4.63579	33851.9	13263.1	60
	I13	SYBR	Cxcl2	Unkn-85			28.8481	28.888	0.0563335	108280	5.03455	105358	4132.65	60
	I14	SYBR	Cxcl2	Unkn-86			29.3476	29.3367	0.0154165	76465.3	4.88346	77050.3	827.289	60
	I15	SYBR	Cxcl2	Unkn-87			29.2583	29.172	0.122064	81375.3	4.91049	86573.4	7351.17	60
	I16	SYBR	Cxcl2	Unkn-88			27.5302	27.6404	0.155809	271140	5.43319	251852	27276.8	60
	I17	SYBR	Cxcl2	Unkn-89			27.2442	27.4302	0.263064	330905	5.5197	293139	53409.7	60
	I18	SYBR	Cxcl2	Unkn-90			27.2056	27.4164	0.298071	339914	5.53137	296674	61150.8	60
	I19	SYBR	Cxcl2	Std-25			25.8093	25.7922	0.0242812	1000000	6	1000000	0	60
	I20	SYBR	Cxcl2	Std-26			26.3726	26.4547	0.116193	500000	5.69897	500000	0	60
	I21	SYBR	Cxcl2	Std-27			27.475	27.6203	0.205561	250000	5.39794	250000	0	60
	I22	SYBR	Cxcl2	Std-28			28.6178	28.7418	0.175311	125000	5.09691	125000	0	60
	I23	SYBR	Cxcl2	Std-29			29.5687	29.6247	0.0792929	62500	4.79588	62500	0	60
	I24	SYBR	Cxcl2	Std-30				0	0	31250	4.49485	0	0	60
	J01	SYBR	Cxcl2	Unkn-73			30.3571	30.7044	0.49114	37855.7	4.57813	30596.2	10266.5	60
	J02	SYBR	Cxcl2	Unkn-74			30.0829	30.0669	0.0225779	45822.3	4.66108	46337.6	728.628	60
	J03	SYBR	Cxcl2	Unkn-75			29.9793	30.27	0.411179	49249.3	4.6924	41048.7	11597.3	60
	J04	SYBR	Cxcl2	Unkn-76			29.7037	29.6685	0.0496683	59672.2	4.77577	61168.1	2115.55	60
	J05	SYBR	Cxcl2	Unkn-77			30.4067	30.3071	0.140894	36569.6	4.56312	39291.6	3849.47	60
	J06	SYBR	Cxcl2	Unkn-78			29.2943	29.0144	0.39591	79356.4	4.89958	98279.7	26761.5	60
	J07	SYBR	Cxcl2	Unkn-79			27.6559	27.4907	0.233617	248406	5.39516	280542	45446.3	60
	J08	SYBR	Cxcl2	Unkn-80			27.9549	27.8385	0.164698	201706	5.30472	219469	25119.8	60
	J09	SYBR	Cxcl2	Unkn-81			27.9852	27.8502	0.191014	197494	5.29555	217935	28908.2	60
	J10	SYBR	Cxcl2	Unkn-82			30.7017	30.5568	0.204978	29777.5	4.47389	33108.4	4710.64	60
	J11	SYBR	Cxcl2	Unkn-83			30.9197	30.978	0.0824694	25583.8	4.40796	24585.8	1411.38	60
	J12	SYBR	Cxcl2	Unkn-84			30.9834	30.5749	0.577635	24473.5	4.3887	33851.9	13263.1	60
	J13	SYBR	Cxcl2	Unkn-85			28.9278	28.888	0.0563335	102436	5.01045	105358	4132.65	60
	J14	SYBR	Cxcl2	Unkn-86			29.3258	29.3367	0.0154165	77635.3	4.89006	77050.3	827.289	60
	J15	SYBR	Cxcl2	Unkn-87			29.0856	29.172	0.122064	91771.4	4.96271	86573.4	7351.17	60
	J16	SYBR	Cxcl2	Unkn-88			27.7505	27.6404	0.155809	232565	5.36654	251852	27276.8	60
	J17	SYBR	Cxcl2	Unkn-89			27.6162	27.4302	0.263064	255373	5.40717	293139	53409.7	60
	J18	SYBR	Cxcl2	Unkn-90			27.6272	27.4164	0.298071	253434	5.40386	296674	61150.8	60
	J19	SYBR	Cxcl2	Std-25			25.775	25.7922	0.0242812	1000000	6	1000000	0	60
	J20	SYBR	Cxcl2	Std-26			26.5369	26.4547	0.116193	500000	5.69897	500000	0	60
	J21	SYBR	Cxcl2	Std-27			27.7657	27.6203	0.205561	250000	5.39794	250000	0	60
	J22	SYBR	Cxcl2	Std-28			28.8658	28.7418	0.175311	125000	5.09691	125000	0	60
	J23	SYBR	Cxcl2	Std-29			29.6808	29.6247	0.0792929	62500	4.79588	62500	0	60
	J24	SYBR	Cxcl2	Std-30				0	0	31250	4.49485	0	0	60

## Sheet: Plin2
	Well	Fluor	Target	Content	Sample	Biological Set Name	Cq	Cq Mean	Cq Std. Dev	Starting Quantity (SQ)	Log Starting Quantity	SQ Mean	SQ Std. Dev	Set Point	Well Note
	E01	SYBR	Plin2	Unkn-37			25.6252	25.8175	0.271906	29656.9	4.47213	26011	5156.03	60
	E02	SYBR	Plin2	Unkn-38			24.7756	24.8994	0.175023	55322.5	4.7429	50727.9	6497.68	60
	E03	SYBR	Plin2	Unkn-39			24.8921	25.1375	0.347024	50790.2	4.70578	43110	10861.4	60
	E04	SYBR	Plin2	Unkn-40			23.399	23.4434	0.0627709	151928	5.18164	147137	6775.4	60
	E05	SYBR	Plin2	Unkn-41			24.2252	24.3301	0.148425	82857.1	4.91833	76942.7	8364.19	60
	E06	SYBR	Plin2	Unkn-42			22.6882	22.9564	0.379401	255970	5.40819	214314	58910.8	60
	E07	SYBR	Plin2	Unkn-43			22.4581	22.5482	0.127495	303056	5.48152	284276	26558.8	60
	E08	SYBR	Plin2	Unkn-44			23.1084	23.2203	0.158299	188048	5.27427	173803	20145.1	60
	E09	SYBR	Plin2	Unkn-45			23.6982	23.5862	0.158479	121975	5.08627	132878	15418.9	60
	E10	SYBR	Plin2	Unkn-46			25.0286	25.0773	0.0689809	45950.5	4.66229	44363.2	2244.78	60
	E11	SYBR	Plin2	Unkn-47			25.4939	25.5569	0.0890195	32656.7	4.51397	31215.8	2037.78	60
	E12	SYBR	Plin2	Unkn-48			25.0279	25.1471	0.168631	45972.8	4.6625	42282.3	5219.12	60
	E13	SYBR	Plin2	Unkn-49			23.1982	23.2664	0.0965226	176055	5.24565	167665	11866.3	60
	E14	SYBR	Plin2	Unkn-50			23.5759	23.6405	0.0914657	133437	5.12528	127395	8544.6	60
	E15	SYBR	Plin2	Unkn-51			23.1682	23.2524	0.119139	179973	5.25521	169507	14801.2	60
	E16	SYBR	Plin2	Unkn-52			23.533	23.6529	0.169646	137702	5.13894	126587	15718.8	60
	E17	SYBR	Plin2	Unkn-53			23.4367	23.4185	0.0257861	147781	5.16962	149786	2834.24	60
	E18	SYBR	Plin2	Unkn-54			23.7301	23.6311	0.139891	119160	5.07613	128470	13165.5	60
	E19	SYBR	Plin2	Std-13			20.7464	20.8402	0.132589	1000000	6	1000000	0	60
	E20	SYBR	Plin2	Std-14			21.7238	21.7176	0.00875866	500000	5.69897	500000	0	60
	E21	SYBR	Plin2	Std-15			22.7286	22.7465	0.0252433	250000	5.39794	250000	0	60
	E22	SYBR	Plin2	Std-16			23.5289	23.7512	0.314428	125000	5.09691	125000	0	60
	E23	SYBR	Plin2	Std-17			24.4081	24.5461	0.195172	62500	4.79588	62500	0	60
	F01	SYBR	Plin2	Unkn-37			26.0098	25.8175	0.271906	22365.2	4.34957	26011	5156.03	60
	F02	SYBR	Plin2	Unkn-38			25.0231	24.8994	0.175023	46133.3	4.66401	50727.9	6497.68	60
	F03	SYBR	Plin2	Unkn-39			25.3829	25.1375	0.347024	35429.8	4.54937	43110	10861.4	60
	F04	SYBR	Plin2	Unkn-40			23.4878	23.4434	0.0627709	142346	5.15335	147137	6775.4	60
	F05	SYBR	Plin2	Unkn-41			24.4351	24.3301	0.148425	71028.3	4.85143	76942.7	8364.19	60
	F06	SYBR	Plin2	Unkn-42			23.2247	22.9564	0.379401	172657	5.23719	214314	58910.8	60
	F07	SYBR	Plin2	Unkn-43			22.6384	22.5482	0.127495	265496	5.42406	284276	26558.8	60
	F08	SYBR	Plin2	Unkn-44			23.3322	23.2203	0.158299	159559	5.20292	173803	20145.1	60
	F09	SYBR	Plin2	Unkn-45			23.4741	23.5862	0.158479	143781	5.1577	132878	15418.9	60
	F10	SYBR	Plin2	Unkn-46			25.1261	25.0773	0.0689809	42775.9	4.6312	44363.2	2244.78	60
	F11	SYBR	Plin2	Unkn-47			25.6198	25.5569	0.0890195	29774.9	4.47385	31215.8	2037.78	60
	F12	SYBR	Plin2	Unkn-48			25.2664	25.1471	0.168631	38591.8	4.58649	42282.3	5219.12	60
	F13	SYBR	Plin2	Unkn-49			23.3347	23.2664	0.0965226	159274	5.20214	167665	11866.3	60
	F14	SYBR	Plin2	Unkn-50			23.7052	23.6405	0.0914657	121353	5.08405	127395	8544.6	60
	F15	SYBR	Plin2	Unkn-51			23.3367	23.2524	0.119139	159041	5.20151	169507	14801.2	60
	F16	SYBR	Plin2	Unkn-52			23.7729	23.6529	0.169646	115472	5.06248	126587	15718.8	60
	F17	SYBR	Plin2	Unkn-53			23.4003	23.4185	0.0257861	151790	5.18124	149786	2834.24	60
	F18	SYBR	Plin2	Unkn-54			23.5322	23.6311	0.139891	137779	5.13918	128470	13165.5	60
	F19	SYBR	Plin2	Std-13			20.934	20.8402	0.132589	1000000	6	1000000	0	60
	F20	SYBR	Plin2	Std-14			21.7114	21.7176	0.00875866	500000	5.69897	500000	0	60
	F21	SYBR	Plin2	Std-15			22.7643	22.7465	0.0252433	250000	5.39794	250000	0	60
	F22	SYBR	Plin2	Std-16			23.9735	23.7512	0.314428	125000	5.09691	125000	0	60
	F23	SYBR	Plin2	Std-17			24.6841	24.5461	0.195172	62500	4.79588	62500	0	60
	F24	SYBR	Plin2	Std-18				0	0	31250	4.49485	0	0	60

## Sheet: Analysis
	b-actin	hilpda	Norm	PDK4	Norm	Cxcl2	Norm	Plin2	Norm			Hilpda	PDK4	Cxcl2	Plin2			Hilpda	PDK4	Cxcl2	Plin2
CTRL	227782	76329.8	0.3351	5057.26	0.0222022	30596.2	0.134322	26011	0.114193		CTRL	0.3351	0.0222022	0.134322	0.114193		CTRL	1.09154	1.11651	0.880419	0.742537
CTRL	273170	83288.8	0.304897	3772.24	0.0138091	46337.6	0.169629	50727.9	0.185701		CTRL	0.304897	0.0138091	0.169629	0.185701		CTRL	0.993157	0.694435	1.11184	1.20752
CTRL	266987	75022.5	0.280996	6312.89	0.0236449	41048.7	0.153748	43110	0.161468		CTRL	0.280996	0.0236449	0.153748	0.161468		CTRL	0.915304	1.18906	1.00774	1.04995
S	242018	158393	0.654467	134208	0.554537	61168.1	0.252742	147137	0.60796		S	0.654467	0.554537	0.252742	0.60796		S	2.13183	27.8866	1.6566	3.95326
S	189057	76998.6	0.407277	71461.8	0.377991	39291.6	0.207829	76942.7	0.406981		S	0.407277	0.377991	0.207829	0.406981		S	1.32664	19.0084	1.36222	2.64639
S	260468	235224	0.903082	207216	0.795552	98279.7	0.37732	214314	0.822803		S	0.903082	0.795552	0.37732	0.822803		S	2.94165	40.0068	2.47315	5.35027
B	271335	192192	0.708321	186941	0.688967	280542	1.03393	284276	1.04769		B	0.708321	0.688967	1.03393	1.04769		B	2.30725	34.6469	6.77692	6.81262
B	239108	134220	0.561334	102915	0.430413	219469	0.917864	173803	0.726882		B	0.561334	0.430413	0.917864	0.726882		B	1.82846	21.6447	6.01616	4.72654
B	235048	137719	0.585918	123747	0.526475	217935	0.927195	132878	0.565323		B	0.585918	0.526475	0.927195	0.565323		B	1.90854	26.4755	6.07732	3.67601
S/L	245266	70041.8	0.285575	10470.7	0.0426912	33108.4	0.13499	44363.2	0.180878		S/L	0.285575	0.0426912	0.13499	0.180878		S/L	0.930217	2.14686	0.884792	1.17616
S/L	228662	42044.6	0.183872	8184.74	0.035794	24585.8	0.10752	31215.8	0.136515		S/L	0.183872	0.035794	0.10752	0.136515		S/L	0.598935	1.80001	0.704742	0.887686
S/L	245347	67528.1	0.275235	14788.3	0.060275	33851.9	0.137976	42282.3	0.172337		S/L	0.275235	0.060275	0.137976	0.172337		S/L	0.896537	3.03112	0.904366	1.12062
B/L	220453	127054	0.576334	205772	0.933405	105358	0.477916	167665	0.760547		B/L	0.576334	0.933405	0.477916	0.760547		B/L	1.87732	46.9392	3.13251	4.94545
B/L	224990	142629	0.633934	199092	0.884894	77050.3	0.342461	127395	0.566224		B/L	0.633934	0.884894	0.342461	0.566224		B/L	2.06495	44.4997	2.24467	3.68186
B/L	247462	132194	0.534199	206744	0.835458	86573.4	0.349844	169507	0.684981		B/L	0.534199	0.835458	0.349844	0.684981		B/L	1.74007	42.0136	2.29306	4.45408
							SD					0.306998	0.0198854	0.152566	0.153787
	Hilpda	PDK4	Cxcl2	Plin2			Hilpda	PDK4	Cxcl2	Plin2			Hilpda	PDK4	Cxcl2	Plin2
CTRL	1	1	1	1		CTRL	0.0883168	0.267102	0.115904	0.23648		VLDL-sized	0.0670006	0.0220761	0.0622524	0.0291054
VLDL-sized	2.13338	28.9673	1.83066	3.9833		VLDL-sized	0.807507	10.5408	0.575555	1.35219		VLDL-sized/LALi	0.0490969	0.0239782	0.0450764	0.0314039
VLDL-sized/LALi	0.808563	2.326	0.8313	1.06149		VLDL-sized/LALi	0.182322	0.634802	0.110039	0.153056		CHYL-sized	0.0065959	0.00981164	0.000565417	0.0224719
CHYL-sized	2.01475	27.589	6.29013	5.07172		CHYL-sized	0.256456	6.57223	0.422681	1.59654		CHYL-sized/LALi	0.267935	0.017119	0.000335383	0.266045
CHYL-sized/LALi	1.89411	44.4842	2.55675	4.36046		CHYL-sized/LALi	0.163086	2.46283	0.499213	0.636971
