# Supplementary material for: Macrophages take up VLDL-sized emulsion particles through caveolae-mediated endocytosis and excrete part of the internalized triglycerides as fatty acids
Source: PLoS Biol. 2022 Aug 26;20(8):e3001516. doi: 10.1371/journal.pbio.3001516 (PMC9455861; doi:10.1371/journal.pbio.3001516)
Supplement: S1 Raw Data — (ZIP) [file pbio.3001516.s003.zip › S1_other RAW data/Figure 7a & 7d.xlsx]

## Sheet: b-actin
	Well	Fluor	Target	Content	Sample	Biological Set Name	Cq	Cq Mean	Cq Std. Dev	Starting Quantity (SQ)	Log Starting Quantity	SQ Mean	SQ Std. Dev	Set Point	Well Note
	A01	SYBR	b-actin	Unkn-01			20.5467	20.4896	0.0807977					60			0.712242
	A02	SYBR	b-actin	Unkn-02			20.7728	20.8414	0.0971011					60			0.558088
	A03	SYBR	b-actin	Unkn-03			20.4006	20.4	0.000887885					60			0.757856
	A04	SYBR	b-actin	Unkn-04			22.4583	22.4627	0.0062628					60			0.181405
	A05	SYBR	b-actin	Unkn-05			22.3292	22.3376	0.0117968					60			0.197845
	A06	SYBR	b-actin	Unkn-06			22.3165	22.2807	0.0507442					60			0.205804
	A07	SYBR	b-actin	Unkn-07			22.2281	22.2044	0.0335044					60			0.216975
	A08	SYBR	b-actin	Unkn-08			21.6417	21.7873	0.205991					60			0.289712
	A09	SYBR	b-actin	Unkn-09			23.6978	22.9534	1.05271					60			0.129101
	A10	SYBR	b-actin	Unkn-10			20.254	20.3174	0.0895807					60			0.802535
	A11	SYBR	b-actin	Unkn-11			20.3067	20.3927	0.121672					60			0.761687
	A12	SYBR	b-actin	Unkn-12			20.6945	20.7444	0.0706653					60			0.596907
	A13	SYBR	b-actin	Unkn-13			22.2473	22.2593	0.016983					60			0.208873
	A14	SYBR	b-actin	Unkn-14			22.0809	22.1432	0.0881372					60			0.226374
	A15	SYBR	b-actin	Unkn-15			22.4808	22.543	0.0879454					60			0.171589
	A16	SYBR	b-actin	Unkn-16			21.7254	21.8297	0.147599					60			0.281317
	A17	SYBR	b-actin	Unkn-17			21.6274	21.7321	0.148081					60			0.301013
	A18	SYBR	b-actin	Unkn-18			21.7559	21.8917	0.192045					60			0.269498
	B01	SYBR	b-actin	Unkn-01			20.4324	20.4896	0.0807977					60
	B02	SYBR	b-actin	Unkn-02			20.9101	20.8414	0.0971011					60
	B03	SYBR	b-actin	Unkn-03			20.3994	20.4	0.000887885					60
	B04	SYBR	b-actin	Unkn-04			22.4671	22.4627	0.0062628					60
	B05	SYBR	b-actin	Unkn-05			22.3459	22.3376	0.0117968					60
	B06	SYBR	b-actin	Unkn-06			22.2448	22.2807	0.0507442					60
	B07	SYBR	b-actin	Unkn-07			22.1807	22.2044	0.0335044					60
	B08	SYBR	b-actin	Unkn-08			21.933	21.7873	0.205991					60
	B09	SYBR	b-actin	Unkn-09			22.209	22.9534	1.05271					60
	B10	SYBR	b-actin	Unkn-10			20.3807	20.3174	0.0895807					60
	B11	SYBR	b-actin	Unkn-11			20.4788	20.3927	0.121672					60
	B12	SYBR	b-actin	Unkn-12			20.7944	20.7444	0.0706653					60
	B13	SYBR	b-actin	Unkn-13			22.2713	22.2593	0.016983					60
	B14	SYBR	b-actin	Unkn-14			22.2055	22.1432	0.0881372					60
	B15	SYBR	b-actin	Unkn-15			22.6052	22.543	0.0879454					60
	B16	SYBR	b-actin	Unkn-16			21.9341	21.8297	0.147599					60
	B17	SYBR	b-actin	Unkn-17			21.8368	21.7321	0.148081					60
	B18	SYBR	b-actin	Unkn-18			22.0274	21.8917	0.192045					60

## Sheet: NPC1
	Well	Fluor	Target	Content	Sample	Biological Set Name	Cq	Cq Mean	Cq Std. Dev	Starting Quantity (SQ)	Log Starting Quantity	SQ Mean	SQ Std. Dev	Set Point	Well Note
	A19	SYBR	NPC1	Unkn-145			26.1809	26.2422	0.08667					60			0.845446
	A20	SYBR	NPC1	Unkn-146			26.461	26.5186	0.0814096					60			0.698054
	A21	SYBR	NPC1	Unkn-147			26.0578	26.0736	0.0223531					60			0.950291
	A22	SYBR	NPC1	Unkn-148			26.4388	26.4329	0.00830007					60			0.740763
	A23	SYBR	NPC1	Unkn-149			26.306	26.4219	0.163976					60			0.746433
	A24	SYBR	NPC1	Unkn-150			26.8655	26.7528	0.159414					60			0.593458
	B19	SYBR	NPC1	Unkn-145			26.3035	26.2422	0.08667					60
	B20	SYBR	NPC1	Unkn-146			26.5762	26.5186	0.0814096					60
	B21	SYBR	NPC1	Unkn-147			26.0894	26.0736	0.0223531					60
	B22	SYBR	NPC1	Unkn-148			26.427	26.4329	0.00830007					60
	B23	SYBR	NPC1	Unkn-149			26.5379	26.4219	0.163976					60
	B24	SYBR	NPC1	Unkn-150			26.6401	26.7528	0.159414					60
	C19	SYBR	NPC1	Unkn-151			26.6392	26.7886	0.211306					60			0.578888
	C20	SYBR	NPC1	Unkn-152			26.4898	26.435	0.0773837					60			0.739676
	C21	SYBR	NPC1	Unkn-153			26.7127	26.7936	0.114409					60			0.576922
	C22	SYBR	NPC1	Unkn-154			27.5374	27.7058	0.238089					60			0.306559
	C23	SYBR	NPC1	Unkn-155			27.4782	27.5699	0.129637					60			0.336838
	C24	SYBR	NPC1	Unkn-156			27.5174	27.531	0.0192978					60			0.34603
	D19	SYBR	NPC1	Unkn-151			26.9381	26.7886	0.211306					60
	D20	SYBR	NPC1	Unkn-152			26.3803	26.435	0.0773837					60
	D21	SYBR	NPC1	Unkn-153			26.8745	26.7936	0.114409					60
	D22	SYBR	NPC1	Unkn-154			27.8741	27.7058	0.238089					60
	D23	SYBR	NPC1	Unkn-155			27.6615	27.5699	0.129637					60
	D24	SYBR	NPC1	Unkn-156			27.5447	27.531	0.0192978					60
	E19	SYBR	NPC1	Unkn-157			28.5038	28.3127	0.270296					60			0.20128
	E20	SYBR	NPC1	Unkn-158			28.6697	28.519	0.213107					60			0.174466
	E21	SYBR	NPC1	Unkn-159			28.2848	28.4221	0.194165					60			0.186585
	E22	SYBR	NPC1	Unkn-160			28.8211	28.5278	0.414735					60			0.1734
	E23	SYBR	NPC1	Unkn-161			28.0732	28.097	0.0337148					60			0.233736
	E24	SYBR	NPC1	Unkn-162			28.142	28.2643	0.172928					60			0.208156
	F19	SYBR	NPC1	Unkn-157			28.1216	28.3127	0.270296					60
	F20	SYBR	NPC1	Unkn-158			28.3683	28.519	0.213107					60
	F21	SYBR	NPC1	Unkn-159			28.5594	28.4221	0.194165					60
	F22	SYBR	NPC1	Unkn-160			28.2346	28.5278	0.414735					60
	F23	SYBR	NPC1	Unkn-161			28.1209	28.097	0.0337148					60
	F24	SYBR	NPC1	Unkn-162			28.3865	28.2643	0.172928					60

## Sheet: Analysis
		b-actin	NPC1	norm
siCTRL	CTRL	0.712242	0.845446	1.18702
	CTRL	0.558088	0.698054	1.2508
	CTRL	0.757856	0.950291	1.25392
	VLDL-sized	0.181405	0.740763	4.08347
	VLDL-sized	0.197845	0.746433	3.77281
	VLDL-sized	0.205804	0.593458	2.8836
	CHYL-sized	0.216975	0.578888	2.66799
	CHYL-sized	0.289712	0.739676	2.55314
	CHYL-sized	0.129101	0.576922	4.46875
siNPC1	CTRL	0.802535	0.306559	0.381988
	CTRL	0.761687	0.336838	0.442227
	CTRL	0.596907	0.34603	0.579704
	VLDL-sized	0.208873	0.20128	0.963648
	VLDL-sized	0.226374	0.174466	0.770699
	VLDL-sized	0.171589	0.186585	1.0874
	CHYL-sized	0.281317	0.1734	0.616387
	CHYL-sized	0.301013	0.233736	0.776497
	CHYL-sized	0.269498	0.208156	0.772385
				1.23058
		NPC1
siCTRL	CTRL	0.964604
	CTRL	1.01643						NPC1
	CTRL	1.01897				sictrl	CTRL	1
	VLDL-sized	3.31833					SECS	2.90917
	VLDL-sized	3.06588					SECB	2.62475
	VLDL-sized	2.34329				siNPc1	CTRL	0.380287
	CHYL-sized	2.16807					SECS	0.76434
	CHYL-sized	2.07475					SECB	0.586518
	CHYL-sized	3.63142
siNPC1	CTRL	0.310413
	CTRL	0.359365
	CTRL	0.471082							NPC1
	VLDL-sized	0.783085						CTRL	1		0.0306803
	VLDL-sized	0.62629						VLDL-sized	2.90917	0.0111465	0.506059
	VLDL-sized	0.883646
	CHYL-sized	0.500892							NPC1
	CHYL-sized	0.631002						siCTRL	1	0.0306803
	CHYL-sized	0.627659						siNPC1	0.380287	0.0823526	0.00125748
									NPC1
								CTRL	1	0.0306803
								CHYL-sized	2.62475	0.504058	0.0420399
