# Supplementary material for: Macrophages take up VLDL-sized emulsion particles through caveolae-mediated endocytosis and excrete part of the internalized triglycerides as fatty acids
Source: PLoS Biol. 2022 Aug 26;20(8):e3001516. doi: 10.1371/journal.pbio.3001516 (PMC9455861; doi:10.1371/journal.pbio.3001516)
Supplement: S1 Raw Data — (ZIP) [file pbio.3001516.s003.zip › S1_other RAW data/Figure 7f.xlsx]

## Sheet: Sheet1
546	Temperature(¡C)	1	2	3	4	5	6	7	8	9	10	11	12
	20.9	0.1253	0.1231	0.1294	0.1305	0.1501	0.1342	0.1388	0.1397	0.1331	0.1256	0.1275	0.1276
		0.1145	0.1124	0.1195	0.112	0.1196	0.1269	0.12	0.1189	0.118	0.121	0.1175	0.1168
		0.1156	0.1202	0.1151	0.1188	0.1161	0.1137	0.1125	0.1211	0.1174	0.1203	0.1185	0.1223
		0.1094	0.1159	0.1122	0.1132	0.1115	0.1109	0.1047	0.1185	0.1144	0.1165	0.1185	0.1184
		0.1063	0.1111	0.1066	0.1171	0.1013	0.1209	0.1108	0.1138	0.1068	0.1152	0.109	0.1174
		0.109	0.106	0.1	0.1099	0.1034	0.1041	0.0995	0.109	0.0984	0.1091	0.0989	0.108
		0.1293	0.1293	0.1078	0.1147	0.1134	0.1146	0.1077	0.1135	0.1099	0.1142	0.1117	0.1149
		0.0928	0.1161	0.1018	0.1048	0.0976	0.1065	0.0992	0.0988	0.0983	0.1062	0.1035	0.0992
	Temperature(¡C)	1	2	3	4	5	6	7	8	9	10	11	12
	22.4	0.1279	0.1222	0.1403	0.1366	0.1503	0.1377	0.1239	0.1312	0.1191	0.1138	0.1281	0.1284
		0.1339	0.1282	0.147	0.1436	0.1216	0.1253	0.1106	0.1073	0.1209	0.12	0.1191	0.1172
		0.1313	0.1317	0.1459	0.1467	0.1371	0.1349	0.1073	0.11	0.1162	0.1183	0.1084	0.1126
		0.1406	0.1401	0.1443	0.1416	0.1334	0.1285	0.1095	0.112	0.11	0.1134	0.1071	0.1077
		0.1379	0.1368	0.135	0.1419	0.123	0.1397	0.1083	0.1071	0.0965	0.1037	0.0978	0.1067
		0.1625	0.1632	0.1337	0.141	0.1131	0.1146	0.1013	0.1042	0.0903	0.0967	0.0989	0.1048
		0.1298	0.1286	0.1213	0.1261	0.1156	0.1171	0.0969	0.1005	0.0946	0.1007	0.1058	0.1081
		0.0994	0.1226	0.1045	0.1043	0.1134	0.1194	0.094	0.0934	0.099	0.1078	0.1036	0.1024
		0.0026	-0.0009	0.0109	0.0061	0.0002	0.0035	-0.0149	-0.0085	-0.014	-0.0118	0.0006	0.0008
		0.0194	0.0158	0.0275	0.0316	0.002	-0.0016	-0.0094	-0.0116	0.0029	-0.001	0.0016	0.0004
		0.0157	0.0115	0.0308	0.0279	0.021	0.0212	-0.0052	-0.0111	-0.0012	-0.002	-0.0101	-0.0097
		0.0312	0.0242	0.0321	0.0284	0.0219	0.0176	0.0048	-0.0065	-0.0044	-0.0031	-0.0114	-0.0107
		0.0316	0.0257	0.0284	0.0248	0.0217	0.0188	-0.0025	-0.0067	-0.0103	-0.0115	-0.0112	-0.0107
		0.0535	0.0572	0.0337	0.0311	0.0097	0.0105	0.0018	-0.0048	-0.0081	-0.0124	0	-0.0032
		0.0005	-0.0007	0.0135	0.0114	0.0022	0.0025	-0.0108	-0.013	-0.0153	-0.0135	-0.0059	-0.0068
		0.0066	0.0065	0.0027	-0.0005	0.0158	0.0129	-0.0052	-0.0054	0.0007	0.0016	0.0001	0.0032
		OD	conc.
		0.00085	0
			10
		0.0136	20
		0.0277	40
		0.02865	50
		0.05535	80
			δOD	conc.
	sictrl	CTRL	-0.0001	0.54353					CTRL	VLDL-sized	CHYL-sized							CTRL	CHYL-sized
		CTRL	0.00655	10.3769				siCTRL	8.06026	44.6334	35.9091		4.76628e-05	****			siCTRL	8.06026	35.9091
		CTRL	0.0085	13.2604				siNPC1	2.24403	30.8076	13.9011		0.0562535				siNPC1	2.24403	13.9011
		SECS	0.02955	44.387
		SECS	0.02935	44.0912									SEM
		SECS	0.03025	45.4221		0.0051329							CTRL	VLDL-sized	CHYL-sized
		SECB	0.0266	40.0248								siCTRL	3.84944	0.403456	8.76105
		SECB	0.0324	48.6013								siNPC1	0.705295	0.582686	5.19449
		SECB	0.01245	19.1012
	siNPC1	CTRL	0.0011	2.31797
		CTRL	0.00185	3.42699
		CTRL	0.0002	0.98714
		SECS	0.0211	31.892
		SECS	0.01975	29.8957
		SECS	0.02025	30.6351
		SECB	0.0101	15.6263
		SECB	0.00235	4.16634
		SECB	0.01435	21.9107
							230.268	80.948

## Sheet: Sheet2
700	Temperature(¡C)	1	2	3	4	5	6	7	8	9	10	11	12
	21	0.1067	0.1059	0.1069	0.1052	0.1202	0.1123	0.1172	0.1179	0.1114	0.1051	0.1056	0.1086
		0.104	0.0983	0.0981	0.0946	0.1004	0.1088	0.1013	0.098	0.0984	0.1068	0.0999	0.0986
		0.0963	0.1019	0.0892	0.0966	0.0928	0.0922	0.09	0.0983	0.0949	0.0986	0.0925	0.1025
		0.0974	0.1007	0.0913	0.0918	0.0899	0.0903	0.0867	0.0975	0.0915	0.0964	0.0948	0.1008
		0.0911	0.0942	0.0822	0.0914	0.081	0.0977	0.089	0.0904	0.085	0.0924	0.085	0.0957
		0.0916	0.093	0.0815	0.0892	0.083	0.0845	0.082	0.0877	0.0788	0.0895	0.0782	0.087
		0.1092	0.1079	0.0836	0.0937	0.091	0.0919	0.0865	0.0911	0.086	0.0919	0.0864	0.0935
		0.076	0.0981	0.0865	0.0868	0.0805	0.0904	0.0817	0.0789	0.0824	0.09	0.0852	0.0833
	Temperature(¡C)	1	2	3	4	5	6	7	8	9	10	11	12
	22.3	0.1057	0.1007	0.1062	0.1044	0.1157	0.1018	0.0936	0.1023	0.0917	0.0865	0.0905	0.0887
		0.1043	0.1008	0.0911	0.0881	0.0837	0.0885	0.0819	0.0819	0.0871	0.085	0.0833	0.0812
		0.0962	0.0948	0.0901	0.0886	0.0791	0.0775	0.0782	0.0811	0.0789	0.0822	0.0812	0.0832
		0.0953	0.0921	0.0847	0.0789	0.0766	0.0731	0.0766	0.0773	0.0767	0.0781	0.0796	0.0804
		0.0849	0.0857	0.0749	0.0841	0.0689	0.0877	0.0724	0.0732	0.0696	0.0764	0.0709	0.0782
		0.0851	0.0882	0.0729	0.073	0.0678	0.0751	0.0675	0.0714	0.067	0.0701	0.065	0.071
		0.0926	0.0949	0.077	0.076	0.0752	0.0771	0.0701	0.0751	0.0703	0.074	0.0728	0.0755
		0.0686	0.0889	0.0729	0.0721	0.0686	0.0773	0.0667	0.0679	0.0667	0.0742	0.0693	0.0683
		-0.001	-0.0052	-0.0007	-0.0008	-0.0045	-0.0105	-0.0236	-0.0156	-0.0197	-0.0186	-0.0151	-0.0199
		0.0003	0.0025	-0.007	-0.0065	-0.0167	-0.0203	-0.0194	-0.0161	-0.0113	-0.0218	-0.0166	-0.0174
		-0.0001	-0.0071	0.0009	-0.008	-0.0137	-0.0147	-0.0118	-0.0172	-0.016	-0.0164	-0.0113	-0.0193
		-0.0021	-0.0086	-0.0066	-0.0129	-0.0133	-0.0172	-0.0101	-0.0202	-0.0148	-0.0183	-0.0152	-0.0204
		-0.0062	-0.0085	-0.0073	-0.0073	-0.0121	-0.01	-0.0166	-0.0172	-0.0154	-0.016	-0.0141	-0.0175
		-0.0065	-0.0048	-0.0086	-0.0162	-0.0152	-0.0094	-0.0145	-0.0163	-0.0118	-0.0194	-0.0132	-0.016
		-0.0166	-0.013	-0.0066	-0.0177	-0.0158	-0.0148	-0.0164	-0.016	-0.0157	-0.0179	-0.0136	-0.018
		-0.0074	-0.0092	-0.0136	-0.0147	-0.0119	-0.0131	-0.015	-0.011	-0.0157	-0.0158	-0.0159	-0.015
