# Supplementary material for: Macrophages take up VLDL-sized emulsion particles through caveolae-mediated endocytosis and excrete part of the internalized triglycerides as fatty acids
Source: PLoS Biol. 2022 Aug 26;20(8):e3001516. doi: 10.1371/journal.pbio.3001516 (PMC9455861; doi:10.1371/journal.pbio.3001516)
Supplement: S1 Raw Data — (ZIP) [file pbio.3001516.s003.zip › S1_other RAW data/Figure 7g.xlsx]

## Sheet: Sheet1
	Temperature(¡C)	1	2	3	4	5	6	7	8	9	10	11	12
	24.8	0.1103	0.1054	0.1098	0.1098	0.1204	0.1137	0.1192	0.1202	0.0503	0.0487	0.0488	0.0484
		0.1072	0.0975	0.0932	0.0989	0.1027	0.1073	0.1046	0.1048	0.0479	0.049	0.0469	0.0476
		0.1008	0.0989	0.0982	0.1038	0.0991	0.0991	0.0456	0.0472	0.0477	0.0475	0.0462	0.047
		0.0916	0.0944	0.0895	0.0934	0.0916	0.1014	0.0445	0.0453	0.0443	0.0449	0.0456	0.0451
		0.0873	0.0873	0.0898	0.0946	0.0885	0.1025	0.0436	0.044	0.043	0.0438	0.0427	0.0435
		0.0871	0.0828	0.0863	0.0876	0.0911	0.0926	0.043	0.0426	0.0421	0.0417	0.0418	0.0418
		0.0425	0.0423	0.0849	0.0908	0.0952	0.0952	0.0422	0.043	0.0415	0.0419	0.0413	0.0417
		0.0438	0.0437	0.085	0.0882	0.0794	0.0871	0.0432	0.0438	0.0429	0.0431	0.0432	0.043
	Temperature(¡C)	1	2	3	4	5	6	7	8	9	10	11	12
	24.8	0.0984	0.0954	0.1063	0.1078	0.1281	0.1228	0.1144	0.1147	0.0505	0.049	0.0489	0.0488
		0.1125	0.1049	0.0912	0.095	0.1034	0.1059	0.1003	0.1022	0.048	0.0493	0.0474	0.048
		0.1191	0.1137	0.094	0.0978	0.1008	0.0999	0.0461	0.0473	0.0478	0.0478	0.0467	0.0472
		0.1218	0.1132	0.0869	0.0906	0.0941	0.0999	0.045	0.0455	0.0447	0.0451	0.046	0.0453
		0.1275	0.1187	0.0882	0.0929	0.0957	0.1053	0.0442	0.0443	0.0433	0.0442	0.043	0.0436
		0.1767	0.1647	0.085	0.0854	0.0984	0.0981	0.0434	0.0429	0.0424	0.0429	0.0421	0.0421
		0.0428	0.0426	0.1058	0.1107	0.0984	0.0983	0.0426	0.0433	0.0417	0.0422	0.0417	0.0421
		0.044	0.0437	0.1044	0.1074	0.0834	0.0928	0.0437	0.0441	0.0433	0.0433	0.0434	0.0435
	delta	-0.0119	-0.01	-0.0035	-0.002	0.0077	0.0091	-0.0048	-0.0055	0.0002	0.0003	0.0001	0.0004
		0.0053	0.0074	-0.002	-0.0039	0.0007	-0.0014	-0.0043	-0.0026	0.0001	0.0003	0.0005	0.0004
		0.0183	0.0148	-0.0042	-0.006	0.0017	0.0008	0.0005	0.0001	0.0001	0.0003	0.0005	0.0002
		0.0302	0.0188	-0.0026	-0.0028	0.0025	-0.0015	0.0005	0.0002	0.0004	0.0002	0.0004	0.0002
		0.0402	0.0314	-0.0016	-0.0017	0.0072	0.0028	0.0006	0.0003	0.0003	0.0004	0.0003	0.0001
		0.0896	0.0819	-0.0013	-0.0022	0.0073	0.0055	0.0004	0.0003	0.0003	0.0012	0.0003	0.0003
		0.0003	0.0003	0.0209	0.0199	0.0032	0.0031	0.0004	0.0003	0.0002	0.0003	0.0004	0.0004
		0.0002	0	0.0194	0.0192	0.004	0.0057	0.0005	0.0003	0.0004	0.0002	0.0002	0.0005
		OD	Conc. uM			OD	Conc.		OD	Conc.		OD	Conc.
		-0.01095	0		A1	-0.00275	5.28263	C3	0.0084	14.7588	F2	-0.00515	3.24292
		0.00635	10		A2	-0.00295	5.11265	D1	-0.00035	7.32234	F3	-0.00345	4.68771
		0.01655	20		A3	-0.0051	3.28541	D2	0.00125	8.68215
		0.0245	30		B1	-0.0027	5.32512	D3	0.0005	8.04474
		0.0358	40		B2	-0.00165	6.2175	E1	0.005	11.8692
		0.08575	80		B3	-0.00175	6.13251	E3	0.0064	13.059
					C1	0.0204	24.9574	E3	0.00315	10.2969
					C2	0.0193	24.0225	F1	0.00485	11.7417
			NEFA (uM)				NEFA uM
		CTRL	5.28263			CTRL	4.56023		0.639296
		CTRL	5.11265			NPC1i	5.89171		0.284354
		CTRL	3.28541			VLDL-sized	21.2462	0.0159926	3.25492
		NPC1i	5.32512			SCE-sized/NPC1i	8.01641	0.0268173	0.392798
		NPC1i	6.2175			CHYL-sized	11.7417		0.799896
		NPC1i	6.13251			CHYL-sized/NPC1i	3.96532	0.00333032	0.722398					µM
		VLDL-sized	24.9574
		VLDL-sized	24.0225
		VLDL-sized	14.7588
		SCE-sized/NPC1i	7.32234
		SCE-sized/NPC1i	8.68215
		SCE-sized/NPC1i	8.04474
		CHYL-sized	11.8692
		CHYL-sized	13.059
		CHYL-sized	10.2969
		CHYL-sized/NPC1i	11.7417
		CHYL-sized/NPC1i	3.24292
		CHYL-sized/NPC1i	4.68771
