# Supplementary material for: Macrophages take up VLDL-sized emulsion particles through caveolae-mediated endocytosis and excrete part of the internalized triglycerides as fatty acids
Source: PLoS Biol. 2022 Aug 26;20(8):e3001516. doi: 10.1371/journal.pbio.3001516 (PMC9455861; doi:10.1371/journal.pbio.3001516)
Supplement: S1 Raw Data — (ZIP) [file pbio.3001516.s003.zip › S1_other RAW data/Figure 7h.xlsx]

## Sheet: b-actin
	Well	Fluor	Target	Content	Sample	Biological Set Name	Cq	Cq Mean	Cq Std. Dev	Starting Quantity (SQ)	Log Starting Quantity	SQ Mean	SQ Std. Dev	Set Point	Well Note
	A01	SYBR	b-actin	Unkn-01			19.3418	19.5414	0.282316	170740	5.23234	150735	28292.6	60
	A02	SYBR	b-actin	Unkn-02			19.0247	19.1202	0.135085	211072	5.32443	198414	17901.3	60
	A03	SYBR	b-actin	Unkn-03			19.1459	19.2312	0.120709	194643	5.28924	184143	14849.7	60
	A04	SYBR	b-actin	Unkn-04			19.635	19.711	0.107461	140337	5.14717	133555	9590.35	60
	A05	SYBR	b-actin	Unkn-05			21.7427	21.762	0.0271575	34273.5	4.53496	33839	614.579	60
	A06	SYBR	b-actin	Unkn-06			19.9198	19.9597	0.0564404	115996	5.06444	112981	4263.71	60
	A07	SYBR	b-actin	Unkn-07			20.0492	20.104	0.0774337	106377	5.02685	102621	5312.12	60
	A08	SYBR	b-actin	Unkn-08			19.509	19.6185	0.154884	152677	5.18377	142275	14711.4	60
	A09	SYBR	b-actin	Unkn-09			19.7957	19.9652	0.239717	126033	5.10049	113250	18079	60
	A10	SYBR	b-actin	Unkn-10			21.1525	21.2292	0.108337	50861.1	4.70639	48384.3	3502.66	60
	A11	SYBR	b-actin	Unkn-11			30.7269	30.8791	0.215219	84.23	1.92547	76.4733	10.9696	60
	A12	SYBR	b-actin	Unkn-12			21.0143	21.1206	0.150345	55787.7	4.74654	52090.3	5228.89	60
	A13	SYBR	b-actin	Unkn-13			19.8804	19.9736	0.131738	119090	5.07588	112114	9865.22	60
	A14	SYBR	b-actin	Unkn-14			19.5437	19.6858	0.200937	149173	5.17369	136263	18256.9	60
	A15	SYBR	b-actin	Unkn-15			19.271	19.3388	0.0958656	179016	5.25289	171257	10972.6	60
	A16	SYBR	b-actin	Unkn-16			20.6036	20.7524	0.210516	73423.6	4.86584	66795.6	9373.37	60
	A17	SYBR	b-actin	Unkn-17			20.3598	20.4491	0.126259	86423.4	4.93663	81559.3	6878.81	60
	A18	SYBR	b-actin	Unkn-18			20.3368	20.4757	0.196443	87767.9	4.94334	80326.9	10523.1	60
	A19	SYBR	b-actin	Std-01			16.6645	16.7607	0.136122	1000000	6	1000000	0	60
	A20	SYBR	b-actin	Std-02			17.6443	17.6913	0.06639	500000	5.69897	500000	0	60
	A21	SYBR	b-actin	Std-03			18.4872	18.7182	0.326603	250000	5.39794	250000	0	60
	A22	SYBR	b-actin	Std-04			19.7268	19.8371	0.156024	125000	5.09691	125000	0	60
	A23	SYBR	b-actin	Std-05			20.8144	20.8127	0.00233296	62500	4.79588	62500	0	60
	A24	SYBR	b-actin	Std-06			21.7724	21.9189	0.207278	31250	4.49485	31250	0	60
	B01	SYBR	b-actin	Unkn-01			19.741	19.5414	0.282316	130729	5.11637	150735	28292.6	60
	B02	SYBR	b-actin	Unkn-02			19.2157	19.1202	0.135085	185755	5.26894	198414	17901.3	60
	B03	SYBR	b-actin	Unkn-03			19.3166	19.2312	0.120709	173643	5.23966	184143	14849.7	60
	B04	SYBR	b-actin	Unkn-04			19.787	19.711	0.107461	126774	5.10303	133555	9590.35	60
	B05	SYBR	b-actin	Unkn-05			21.7812	21.762	0.0271575	33404.4	4.5238	33839	614.579	60
	B06	SYBR	b-actin	Unkn-06			19.9996	19.9597	0.0564404	109966	5.04126	112981	4263.71	60
	B07	SYBR	b-actin	Unkn-07			20.1587	20.104	0.0774337	98864.9	4.99504	102621	5312.12	60
	B08	SYBR	b-actin	Unkn-08			19.728	19.6185	0.154884	131872	5.12015	142275	14711.4	60
	B09	SYBR	b-actin	Unkn-09			20.1347	19.9652	0.239717	100466	5.00202	113250	18079	60
	B10	SYBR	b-actin	Unkn-10			21.3058	21.2292	0.108337	45907.6	4.66188	48384.3	3502.66	60
	B11	SYBR	b-actin	Unkn-11			31.0313	30.8791	0.215219	68.7166	1.83706	76.4733	10.9696	60
	B12	SYBR	b-actin	Unkn-12			21.2269	21.1206	0.150345	48392.9	4.68478	52090.3	5228.89	60
	B13	SYBR	b-actin	Unkn-13			20.0667	19.9736	0.131738	105139	5.02176	112114	9865.22	60
	B14	SYBR	b-actin	Unkn-14			19.8278	19.6858	0.200937	123353	5.09115	136263	18256.9	60
	B15	SYBR	b-actin	Unkn-15			19.4066	19.3388	0.0958656	163499	5.21351	171257	10972.6	60
	B16	SYBR	b-actin	Unkn-16			20.9013	20.7524	0.210516	60167.6	4.77936	66795.6	9373.37	60
	B17	SYBR	b-actin	Unkn-17			20.5384	20.4491	0.126259	76695.3	4.88477	81559.3	6878.81	60
	B18	SYBR	b-actin	Unkn-18			20.6146	20.4757	0.196443	72885.9	4.86264	80326.9	10523.1	60
	B19	SYBR	b-actin	Std-01			16.857	16.7607	0.136122	1000000	6	1000000	0	60
	B20	SYBR	b-actin	Std-02			17.7382	17.6913	0.06639	500000	5.69897	500000	0	60
	B21	SYBR	b-actin	Std-03			18.9491	18.7182	0.326603	250000	5.39794	250000	0	60
	B22	SYBR	b-actin	Std-04			19.9474	19.8371	0.156024	125000	5.09691	125000	0	60
	B23	SYBR	b-actin	Std-05			20.8111	20.8127	0.00233296	62500	4.79588	62500	0	60
	B24	SYBR	b-actin	Std-06			22.0655	21.9189	0.207278	31250	4.49485	31250	0	60

## Sheet: LGALS1
	Well	Fluor	Target	Content	Sample	Biological Set Name	Cq	Cq Mean	Cq Std. Dev	Starting Quantity (SQ)	Log Starting Quantity	SQ Mean	SQ Std. Dev	Set Point	Well Note
	C01	SYBR	LGALS1	Unkn-19			20.6493	20.7246	0.106479	97325.9	4.98823	92618.3	6657.56	60
	C02	SYBR	LGALS1	Unkn-20			20.4395	20.6716	0.328271	112153	5.04981	97055.2	21351.9	60
	C03	SYBR	LGALS1	Unkn-21			20.4524	20.4619	0.0133784	111175	5.04601	110469	998.544	60
	C04	SYBR	LGALS1	Unkn-22			20.2742	20.3416	0.0953175	125405	5.09831	119946	7719.45	60
	C05	SYBR	LGALS1	Unkn-23			21.1223	20.9869	0.191506	70705	4.84945	77803.8	10039.2	60
	C06	SYBR	LGALS1	Unkn-24			20.2939	20.3267	0.0464105	123748	5.09254	121064	3795.66	60
	C07	SYBR	LGALS1	Unkn-25			20.4219	20.442	0.0283706	113492	5.05497	111975	2146.29	60
	C08	SYBR	LGALS1	Unkn-26			20.3167	20.4682	0.214319	121857	5.08585	110574	15956.1	60
	C09	SYBR	LGALS1	Unkn-27			20.529	20.6812	0.215139	105569	5.02354	95760.6	13871	60
	C10	SYBR	LGALS1	Unkn-28			20.4726	20.4459	0.0377047	109670	5.04009	111682	2844.84	60
	C11	SYBR	LGALS1	Unkn-29			32.1407	32.1889	0.0681805	41.3299	1.61626	40.0265	1.84324	60
	C12	SYBR	LGALS1	Unkn-30			20.4445	20.4686	0.034114	111776	5.04835	109984	2534.84	60
	C13	SYBR	LGALS1	Unkn-31			20.3634	20.3688	0.00760187	118066	5.07212	117638	604.218	60
	C14	SYBR	LGALS1	Unkn-32			20.1509	20.2198	0.097315	136294	5.13448	130243	8557.54	60
	C15	SYBR	LGALS1	Unkn-33			20.0825	20.1463	0.0901958	142741	5.15455	136848	8334.53	60
	C16	SYBR	LGALS1	Unkn-34			20.368	20.3505	0.024825	117701	5.07078	119114	1997.82	60
	C17	SYBR	LGALS1	Unkn-35			20.3156	20.3918	0.107788	121943	5.08616	115976	8438.78	60
	C18	SYBR	LGALS1	Unkn-36			20.0912	20.0733	0.025344	141908	5.15201	143647	2459.67	60
	C19	SYBR	LGALS1	Std-07			17.2166	17.2883	0.101391	1000000	6	1000000	0	60
	C20	SYBR	LGALS1	Std-08			18.0757	18.1105	0.0491927	500000	5.69897	500000	0	60
	C21	SYBR	LGALS1	Std-09			19.1374	19.2312	0.132688	250000	5.39794	250000	0	60
	C22	SYBR	LGALS1	Std-10			20.2475	20.3374	0.12719	125000	5.09691	125000	0	60
	C23	SYBR	LGALS1	Std-11			21.2426	21.2858	0.061166	62500	4.79588	62500	0	60
	C24	SYBR	LGALS1	Std-12			22.2878	22.343	0.0780944	31250	4.49485	31250	0	60
	D01	SYBR	LGALS1	Unkn-19			20.7999	20.7246	0.106479	87910.7	4.94404	92618.3	6657.56	60
	D02	SYBR	LGALS1	Unkn-20			20.9037	20.6716	0.328271	81957.1	4.91359	97055.2	21351.9	60
	D03	SYBR	LGALS1	Unkn-21			20.4714	20.4619	0.0133784	109763	5.04046	110469	998.544	60
	D04	SYBR	LGALS1	Unkn-22			20.409	20.3416	0.0953175	114488	5.05876	119946	7719.45	60
	D05	SYBR	LGALS1	Unkn-23			20.8515	20.9869	0.191506	84902.6	4.92892	77803.8	10039.2	60
	D06	SYBR	LGALS1	Unkn-24			20.3595	20.3267	0.0464105	118380	5.07328	121064	3795.66	60
	D07	SYBR	LGALS1	Unkn-25			20.462	20.442	0.0283706	110457	5.04319	111975	2146.29	60
	D08	SYBR	LGALS1	Unkn-26			20.6198	20.4682	0.214319	99291.3	4.99691	110574	15956.1	60
	D09	SYBR	LGALS1	Unkn-27			20.8333	20.6812	0.215139	85952.3	4.93426	95760.6	13871	60
	D10	SYBR	LGALS1	Unkn-28			20.4193	20.4459	0.0377047	113694	5.05574	111682	2844.84	60
	D11	SYBR	LGALS1	Unkn-29			32.2372	32.1889	0.0681805	38.7231	1.58797	40.0265	1.84324	60
	D12	SYBR	LGALS1	Unkn-30			20.4927	20.4686	0.034114	108191	5.03419	109984	2534.84	60
	D13	SYBR	LGALS1	Unkn-31			20.3742	20.3688	0.00760187	117211	5.06897	117638	604.218	60
	D14	SYBR	LGALS1	Unkn-32			20.2886	20.2198	0.097315	124192	5.09409	130243	8557.54	60
	D15	SYBR	LGALS1	Unkn-33			20.2101	20.1463	0.0901958	130954	5.11712	136848	8334.53	60
	D16	SYBR	LGALS1	Unkn-34			20.3329	20.3505	0.024825	120526	5.08108	119114	1997.82	60
	D17	SYBR	LGALS1	Unkn-35			20.4681	20.3918	0.107788	110009	5.04143	115976	8438.78	60
	D18	SYBR	LGALS1	Unkn-36			20.0554	20.0733	0.025344	145387	5.16252	143647	2459.67	60
	D19	SYBR	LGALS1	Std-07			17.36	17.2883	0.101391	1000000	6	1000000	0	60
	D20	SYBR	LGALS1	Std-08			18.1453	18.1105	0.0491927	500000	5.69897	500000	0	60
	D21	SYBR	LGALS1	Std-09			19.325	19.2312	0.132688	250000	5.39794	250000	0	60
	D22	SYBR	LGALS1	Std-10			20.4273	20.3374	0.12719	125000	5.09691	125000	0	60
	D23	SYBR	LGALS1	Std-11			21.3291	21.2858	0.061166	62500	4.79588	62500	0	60
	D24	SYBR	LGALS1	Std-12			22.3982	22.343	0.0780944	31250	4.49485	31250	0	60

## Sheet: LGALS8
	Well	Fluor	Target	Content	Sample	Biological Set Name	Cq	Cq Mean	Cq Std. Dev	Starting Quantity (SQ)	Log Starting Quantity	SQ Mean	SQ Std. Dev	Set Point	Well Note
	G01	SYBR	LGALS8	Unkn-55			27.3654	27.4166	0.0722815	86353.5	4.93628	83639.6	3838.13	60
	G02	SYBR	LGALS8	Unkn-56			26.7907	26.8818	0.128779	124394	5.0948	117601	9607.34	60
	G03	SYBR	LGALS8	Unkn-57			26.9116	26.9931	0.115293	115201	5.06146	109535	8013.16	60
	G04	SYBR	LGALS8	Unkn-58			26.7224	26.7089	0.019151	129906	5.11363	131033	1593.66	60
	G05	SYBR	LGALS8	Unkn-59			28.2237	28.1583	0.09246	50067.6	4.69956	52235.3	3065.5	60
	G06	SYBR	LGALS8	Unkn-60			26.6448	26.8325	0.265369	136469	5.13503	121998	20463.9	60
	G07	SYBR	LGALS8	Unkn-61			27.0737	26.9151	0.224212	103933	5.01675	115526	16394.9	60
	G08	SYBR	LGALS8	Unkn-62			26.9855	27.0217	0.0512313	109923	5.04109	107451	3495.46	60
	G09	SYBR	LGALS8	Unkn-63			26.861	26.941	0.113223	118966	5.07542	113214	8133.85	60
	G10	SYBR	LGALS8	Unkn-64			26.9153	27.0129	0.138096	114933	5.06044	108230	9479.89	60
	G11	SYBR	LGALS8	Unkn-65			34.7807	34.8222	0.0586801	778.127	2.89105	758.153	28.2475	60
	G12	SYBR	LGALS8	Unkn-66			26.9704	26.9372	0.0469891	110976	5.04523	113368	3382.65	60
	G13	SYBR	LGALS8	Unkn-67			26.8835	27.0836	0.283035	117277	5.06921	104115	18614.7	60
	G14	SYBR	LGALS8	Unkn-68			26.6361	26.6882	0.0736995	137229	5.13745	132834	6215.12	60
	G15	SYBR	LGALS8	Unkn-69			26.6214	26.617	0.00620867	138519	5.14151	138906	547.712	60
	G16	SYBR	LGALS8	Unkn-70			26.6972	26.7981	0.142797	132010	5.12061	124065	11235.9	60
	G17	SYBR	LGALS8	Unkn-71			26.7337	26.8853	0.214298	128978	5.11051	117687	15967.6	60
	G18	SYBR	LGALS8	Unkn-72			26.8096	26.8522	0.0601732	122908	5.08958	119675	4572.27	60
	G19	SYBR	LGALS8	Std-19			23.5007	23.7058	0.28995	1000000	6	1000000	0	60
	G20	SYBR	LGALS8	Std-20			24.4447	24.4298	0.0210275	500000	5.69897	500000	0	60
	G21	SYBR	LGALS8	Std-21			25.4895	25.5794	0.127139	250000	5.39794	250000	0	60
	G22	SYBR	LGALS8	Std-22			26.8821	26.8243	0.0818145	125000	5.09691	125000	0	60
	G23	SYBR	LGALS8	Std-23			27.7185	27.8256	0.151393	62500	4.79588	62500	0	60
	G24	SYBR	LGALS8	Std-24			29.0165	29.0593	0.0604393	31250	4.49485	31250	0	60
	H01	SYBR	LGALS8	Unkn-55			27.4677	27.4166	0.0722815	80925.6	4.90809	83639.6	3838.13	60
	H02	SYBR	LGALS8	Unkn-56			26.9728	26.8818	0.128779	110807	5.04457	117601	9607.34	60
	H03	SYBR	LGALS8	Unkn-57			27.0747	26.9931	0.115293	103869	5.01649	109535	8013.16	60
	H04	SYBR	LGALS8	Unkn-58			26.6954	26.7089	0.019151	132160	5.1211	131033	1593.66	60
	H05	SYBR	LGALS8	Unkn-59			28.093	28.1583	0.09246	54402.9	4.73562	52235.3	3065.5	60
	H06	SYBR	LGALS8	Unkn-60			27.0201	26.8325	0.265369	107528	5.03152	121998	20463.9	60
	H07	SYBR	LGALS8	Unkn-61			26.7566	26.9151	0.224212	127119	5.10421	115526	16394.9	60
	H08	SYBR	LGALS8	Unkn-62			27.0579	27.0217	0.0512313	104980	5.02111	107451	3495.46	60
	H09	SYBR	LGALS8	Unkn-63			27.0211	26.941	0.113223	107463	5.03126	113214	8133.85	60
	H10	SYBR	LGALS8	Unkn-64			27.1106	27.0129	0.138096	101526	5.00658	108230	9479.89	60
	H11	SYBR	LGALS8	Unkn-65			34.8637	34.8222	0.0586801	738.179	2.86816	758.153	28.2475	60
	H12	SYBR	LGALS8	Unkn-66			26.904	26.9372	0.0469891	115760	5.06356	113368	3382.65	60
	H13	SYBR	LGALS8	Unkn-67			27.2838	27.0836	0.283035	90952.3	4.95881	104115	18614.7	60
	H14	SYBR	LGALS8	Unkn-68			26.7403	26.6882	0.0736995	128440	5.1087	132834	6215.12	60
	H15	SYBR	LGALS8	Unkn-69			26.6126	26.617	0.00620867	139294	5.14393	138906	547.712	60
	H16	SYBR	LGALS8	Unkn-70			26.8991	26.7981	0.142797	116120	5.06491	124065	11235.9	60
	H17	SYBR	LGALS8	Unkn-71			27.0368	26.8853	0.214298	106396	5.02693	117687	15967.6	60
	H18	SYBR	LGALS8	Unkn-72			26.8947	26.8522	0.0601732	116442	5.06611	119675	4572.27	60
	H19	SYBR	LGALS8	Std-19			23.9108	23.7058	0.28995	1000000	6	1000000	0	60
	H20	SYBR	LGALS8	Std-20			24.4149	24.4298	0.0210275	500000	5.69897	500000	0	60
	H21	SYBR	LGALS8	Std-21			25.6693	25.5794	0.127139	250000	5.39794	250000	0	60
	H22	SYBR	LGALS8	Std-22			26.7664	26.8243	0.0818145	125000	5.09691	125000	0	60
	H23	SYBR	LGALS8	Std-23			27.9326	27.8256	0.151393	62500	4.79588	62500	0	60
	H24	SYBR	LGALS8	Std-24			29.102	29.0593	0.0604393	31250	4.49485	31250	0	60

## Sheet: Analysis
	b-actin	LGALS1	Norm	LGALS8	Norm							LGALS1	LGALS8					LGALS1	LGALS8
CTRL	150735	92618.3	0.614446	83639.6	0.55488						CTRL	0.614446	0.55488				CTRL	1.08208	0.955359
CTRL	198414	97055.2	0.489156	117601	0.592704						CTRL	0.489156	0.592704				CTRL	0.861436	1.02048
CTRL	184143	110469	0.59991	109535	0.594838						CTRL	0.59991	0.594838				CTRL	1.05648	1.02416
NPC1i	133555	119946	0.898102	131033	0.981114						NPC1i	0.898102	0.981114				NPC1i	1.58162	1.68922
NPC1i	33839	77803.8	2.29924	52235.3	1.54364						NPC1i	1.07154	1.07981				NPC1i	1.88706	1.85916
NPC1i	112981	121064	1.07154	121998	1.07981						SECS	1.09115	1.12575				SECS	1.92158	1.93826
VLDL-sized	102621	111975	1.09115	115526	1.12575						SECS	0.777187	0.75524				SECS	1.36868	1.30033
VLDL-sized	142275	110574	0.777187	107451	0.75524						SECS	0.845571	0.999688				SECS	1.48911	1.7212
VLDL-sized	113250	95760.6	0.845571	113214	0.999688						SECS/NPC1i	2.30823	2.23688				SECS/NPC1i	4.06495	3.85132
VLDL-sized/NPC1i	48384.3	111682	2.30823	108230	2.23688						SECS/NPC1i	2.11141	2.17637				SECS/NPC1i	3.71833	3.74715
VLDL-sized/NPC1i	76.4733	40.0265	0.523405	758.153	9.91395						SECB	1.04927	0.928649				SECB	1.84784	1.59889
VLDL-sized/NPC1i	52090.3	109984	2.11141	113368	2.17637						SECB	0.955823	0.974838				SECB	1.68327	1.67842
CHY-sized	112114	117638	1.04927	104115	0.928649						SECB	0.799075	0.811096				SECB	1.40722	1.3965
CHY-sized	136263	130243	0.955823	132834	0.974838						SECB/NPC1i	1.78325	1.85738				SECB/NPC1i	3.14043	3.19792
CHY-sized	171257	136848	0.799075	138906	0.811096						SECB/NPC1i	1.42198	1.44296				SECB/NPC1i	2.5042	2.4844
CHY-sized/NPC1i	66795.6	119114	1.78325	124065	1.85738						SECB/NPC1i	1.78828	1.48984				SECB/NPC1i	3.14929	2.56513
CHY-sized/NPC1i	81559.3	115976	1.42198	117687	1.44296							0.567837	0.580807
CHY-sized/NPC1i	80326.9	143647	1.78828	119675	1.48984
	LGALS1	LGALS8
CTRL	1	1	0.12068	0.0387034
NPC1i	1.73434	1.77419	0.215978	0.12016	0.0855023	0.0547272
VLDL-sized	1.59312	1.65326	0.290757	0.324346
VLDL-sized/NPC1i	3.89164	3.79924	0.245095	0.073658	0.00426509	0.00489163
CHY-sized	1.64611	1.55794	0.222644	0.145355
CHY-sized/NPC1i	2.93131	2.74915	0.369909	0.390738	0.00565342	0.0115609
