# Supplementary material for: Macrophages take up VLDL-sized emulsion particles through caveolae-mediated endocytosis and excrete part of the internalized triglycerides as fatty acids
Source: PLoS Biol. 2022 Aug 26;20(8):e3001516. doi: 10.1371/journal.pbio.3001516 (PMC9455861; doi:10.1371/journal.pbio.3001516)
Supplement: S1 Raw Data — (ZIP) [file pbio.3001516.s003.zip › S1_other RAW data/Figure 8a.xlsx]

## Sheet: b-actin
	Well	Fluor	Target	Content	Sample	Biological Set Name	Cq	Cq Mean	Cq Std. Dev	Starting Quantity (SQ)	Log Starting Quantity	SQ Mean	SQ Std. Dev	Set Point	Well Note
	A01	SYBR	b-actin	Unkn-01			20.405	20.4422	0.0526981					60			0.367998
	A02	SYBR	b-actin	Unkn-02			19.6579	19.7693	0.157515					60			0.586719
	A03	SYBR	b-actin	Unkn-03			19.9253	20.0296	0.147525					60			0.48984
	A04	SYBR	b-actin	Unkn-04			22.0883	22.2385	0.212406					60			0.105954
	A05	SYBR	b-actin	Unkn-05			21.9182	21.9938	0.106955					60			0.125536
	A06	SYBR	b-actin	Unkn-06			21.8165	21.9348	0.167395					60			0.130776
	A07	SYBR	b-actin	Unkn-07			21.5987	21.65	0.0726261					60			0.159319
	A08	SYBR	b-actin	Unkn-08			20.9598	21.0429	0.117482					60			0.242681
	A09	SYBR	b-actin	Unkn-09			21.7769	21.8695	0.130972					60			0.13683
	A10	SYBR	b-actin	Unkn-10			20.0189	20.0427	0.0336648					60			0.485427
	A11	SYBR	b-actin	Unkn-11			20.0617	20.1272	0.0925322					60			0.457817
	A12	SYBR	b-actin	Unkn-12			20.6255	20.7854	0.226175					60			0.290088
	A13	SYBR	b-actin	Unkn-13			21.5361	21.7622	0.319718					60			0.147399
	A14	SYBR	b-actin	Unkn-14			22.1092	22.1725	0.089557					60			0.110914
	A15	SYBR	b-actin	Unkn-15			21.7596	21.8206	0.0863554					60			0.14155
	A16	SYBR	b-actin	Unkn-16			22.0733	22.2178	0.204391					60			0.107484
	A17	SYBR	b-actin	Unkn-17			21.8707	21.9393	0.0969529					60			0.130373
	A18	SYBR	b-actin	Unkn-18			21.6386	21.8328	0.274618					60			0.14036
	B01	SYBR	b-actin	Unkn-01			20.4795	20.4422	0.0526981					60
	B02	SYBR	b-actin	Unkn-02			19.8806	19.7693	0.157515					60
	B03	SYBR	b-actin	Unkn-03			20.1339	20.0296	0.147525					60
	B04	SYBR	b-actin	Unkn-04			22.3887	22.2385	0.212406					60
	B05	SYBR	b-actin	Unkn-05			22.0695	21.9938	0.106955					60
	B06	SYBR	b-actin	Unkn-06			22.0532	21.9348	0.167395					60
	B07	SYBR	b-actin	Unkn-07			21.7014	21.65	0.0726261					60
	B08	SYBR	b-actin	Unkn-08			21.1259	21.0429	0.117482					60
	B09	SYBR	b-actin	Unkn-09			21.9622	21.8695	0.130972					60
	B10	SYBR	b-actin	Unkn-10			20.0665	20.0427	0.0336648					60
	B11	SYBR	b-actin	Unkn-11			20.1926	20.1272	0.0925322					60
	B12	SYBR	b-actin	Unkn-12			20.9454	20.7854	0.226175					60
	B13	SYBR	b-actin	Unkn-13			21.9883	21.7622	0.319718					60
	B14	SYBR	b-actin	Unkn-14			22.2358	22.1725	0.089557					60
	B15	SYBR	b-actin	Unkn-15			21.8817	21.8206	0.0863554					60
	B16	SYBR	b-actin	Unkn-16			22.3623	22.2178	0.204391					60
	B17	SYBR	b-actin	Unkn-17			22.0078	21.9393	0.0969529					60
	B18	SYBR	b-actin	Unkn-18			22.027	21.8328	0.274618					60

## Sheet: Stard3
	Well	Fluor	Target	Content	Sample	Biological Set Name	Cq	Cq Mean	Cq Std. Dev	Starting Quantity (SQ)	Log Starting Quantity	SQ Mean	SQ Std. Dev	Set Point	Well Note
	A19	SYBR	Stard3	Unkn-145			28.2663	28.335	0.0972054					60			0.198194
	A20	SYBR	Stard3	Unkn-146			28.2151	28.2414	0.037181					60			0.211476
	A21	SYBR	Stard3	Unkn-147			28.3311	28.4314	0.141877					60			0.185386
	A22	SYBR	Stard3	Unkn-148			28.112	28.1435	0.0445927					60			0.226331
	A23	SYBR	Stard3	Unkn-149			28.1463	28.1549	0.0122109					60			0.224543
	A24	SYBR	Stard3	Unkn-150			28.2412	28.2206	0.029136					60			0.214546
	B19	SYBR	Stard3	Unkn-145			28.4038	28.335	0.0972054					60
	B20	SYBR	Stard3	Unkn-146			28.2677	28.2414	0.037181					60
	B21	SYBR	Stard3	Unkn-147			28.5317	28.4314	0.141877					60
	B22	SYBR	Stard3	Unkn-148			28.175	28.1435	0.0445927					60
	B23	SYBR	Stard3	Unkn-149			28.1636	28.1549	0.0122109					60
	B24	SYBR	Stard3	Unkn-150			28.2	28.2206	0.029136					60
	C19	SYBR	Stard3	Unkn-151			27.6083	27.635	0.0377052					60			0.32197
	C20	SYBR	Stard3	Unkn-152			26.7688	26.8466	0.110036					60			0.556109
	C21	SYBR	Stard3	Unkn-153			27.5085	27.7668	0.365313					60			0.293858
	C22	SYBR	Stard3	Unkn-154			29.5599	29.7519	0.271541					60			0.0742257
	C23	SYBR	Stard3	Unkn-155			29.753	29.9857	0.329054					60			0.0631237
	C24	SYBR	Stard3	Unkn-156			30.4731	30.3984	0.105604					60			0.0474193
	D19	SYBR	Stard3	Unkn-151			27.6617	27.635	0.0377052					60
	D20	SYBR	Stard3	Unkn-152			26.9244	26.8466	0.110036					60
	D21	SYBR	Stard3	Unkn-153			28.0251	27.7668	0.365313					60
	D22	SYBR	Stard3	Unkn-154			29.9439	29.7519	0.271541					60
	D23	SYBR	Stard3	Unkn-155			30.2184	29.9857	0.329054					60
	D24	SYBR	Stard3	Unkn-156			30.3237	30.3984	0.105604					60
	E19	SYBR	Stard3	Unkn-157			29.0637	29.1902	0.178971					60			0.10956
	E20	SYBR	Stard3	Unkn-158			29.5838	29.6997	0.163791					60			0.0769645
	E21	SYBR	Stard3	Unkn-159			29.2614	29.4952	0.330629					60			0.0886819
	E22	SYBR	Stard3	Unkn-160			29.6984	29.6006	0.138265					60			0.0824356
	E23	SYBR	Stard3	Unkn-161			29.4561	29.3447	0.157612					60			0.0984372
	E24	SYBR	Stard3	Unkn-162			29.244	29.5452	0.425972					60			0.0856606
	F19	SYBR	Stard3	Unkn-157			29.3168	29.1902	0.178971					60
	F20	SYBR	Stard3	Unkn-158			29.8155	29.6997	0.163791					60
	F21	SYBR	Stard3	Unkn-159			29.729	29.4952	0.330629					60
	F22	SYBR	Stard3	Unkn-160			29.5028	29.6006	0.138265					60
	F23	SYBR	Stard3	Unkn-161			29.2332	29.3447	0.157612					60
	F24	SYBR	Stard3	Unkn-162			29.8464	29.5452	0.425972					60

## Sheet: Analysis
	b-actin	Stard3	Norm
CTRL	0.367998	0.198194	0.538573
CTRL	0.586719	0.211476	0.360438
CTRL	0.48984	0.185386	0.378463
SECS	0.105954	0.226331	2.13612
SECS	0.125536	0.224543	1.78867
SECS	0.130776	0.214546	1.64057
SECB	0.159319	0.32197	2.02091
SECB	0.242681	0.556109	2.29153
SECB	0.13683	0.293858	2.14761
	Stard3				Stard3
CTRL	0.538573			CTRL	1.26478
CTRL	0.360438			CTRL	0.846447
CTRL	0.378463			CTRL	0.888776
SECS	2.13612			SECS	5.01644		0.00250308
SECS	1.78867			SECS	4.20049
SECS	1.64057			SECS	3.85269
SECB	2.02091			SECB	4.74588
SECB	2.29153			SECB	5.38138
SECB	2.14761			SECB	5.04342		5.49734e-05
	0.425825
	Stard3
CTRL	1	0.132951
VLDL-sized	4.35654	0.344887	**
CHYL-sized	5.05689	0.183577	***
