# Supplementary material for: Macrophages take up VLDL-sized emulsion particles through caveolae-mediated endocytosis and excrete part of the internalized triglycerides as fatty acids
Source: PLoS Biol. 2022 Aug 26;20(8):e3001516. doi: 10.1371/journal.pbio.3001516 (PMC9455861; doi:10.1371/journal.pbio.3001516)
Supplement: S1 Raw Data — (ZIP) [file pbio.3001516.s003.zip › S1_other RAW data/Figure 8b.xlsx]

## Sheet: b-actin
	Well	Fluor	Target	Content	Sample	Biological Set Name	Cq	Cq Mean	Cq Std. Dev	Starting Quantity (SQ)	Log Starting Quantity	SQ Mean	SQ Std. Dev	Set Point	Well Note
	A01	SYBR	b-actin	Unkn-01			19.4538	19.4009	0.0748529					60			0.757384
	A02	SYBR	b-actin	Unkn-02			19.3961	19.5298	0.18914					60			0.692636
	A03	SYBR	b-actin	Unkn-03			18.9997	19.0617	0.0876666					60			0.958118
	A10	SYBR	b-actin	Unkn-10			20.3048	20.1517	0.21639					60			0.450081
	A11	SYBR	b-actin	Unkn-11			19.8286	19.9586	0.183881					60			0.514556
	A12	SYBR	b-actin	Unkn-12			19.8396	19.8971	0.0811945					60			0.536981
	B01	SYBR	b-actin	Unkn-01			19.348	19.4009	0.0748529					60
	B02	SYBR	b-actin	Unkn-02			19.6636	19.5298	0.18914					60
	B03	SYBR	b-actin	Unkn-03			19.1237	19.0617	0.0876666					60
	B10	SYBR	b-actin	Unkn-10			19.9987	20.1517	0.21639					60
	B11	SYBR	b-actin	Unkn-11			20.0886	19.9586	0.183881					60
	B12	SYBR	b-actin	Unkn-12			19.9545	19.8971	0.0811945					60

## Sheet: Stard3
	Well	Fluor	Target	Content	Sample	Biological Set Name	Cq	Cq Mean	Cq Std. Dev	Starting Quantity (SQ)	Log Starting Quantity	SQ Mean	SQ Std. Dev	Set Point	Well Note
	A19	SYBR	Stard3	Unkn-145			26.9807	27.0054	0.0349604					60			0.498133
	A20	SYBR	Stard3	Unkn-146			27.0588	27.0411	0.0250014					60			0.485965
	A21	SYBR	Stard3	Unkn-147			26.9862	26.9587	0.038866					60			0.514512
	C19	SYBR	Stard3	Unkn-151			26.7263	26.8651	0.19634					60			0.549004
	C20	SYBR	Stard3	Unkn-152			27.1783	27.2962	0.166762					60			0.407188
	C21	SYBR	Stard3	Unkn-153			26.9098	27.039	0.182645					60			0.486678
	C22	SYBR	Stard3	Unkn-154			29.426	29.6404	0.303223					60			0.0801912
	C23	SYBR	Stard3	Unkn-155			29.4378	29.4466	0.0125265					60			0.0917198
	C24	SYBR	Stard3	Unkn-156			29.1364	29.3137	0.250701					60			0.100574
	E19	SYBR	Stard3	Unkn-157			29.9129	30.0509	0.195128					60			0.0603341
	E20	SYBR	Stard3	Unkn-158			29.7223	29.8235	0.143203					60			0.0706323
	E21	SYBR	Stard3	Unkn-159			30.1125	30.2758	0.231067					60			0.0516229
	E22	SYBR	Stard3	Unkn-160			29.8708	29.8949	0.0341395					60			0.0672215
	E23	SYBR	Stard3	Unkn-161			29.972	30.0338	0.0873528					60			0.0610537
	E24	SYBR	Stard3	Unkn-162			30.1063	30.0526	0.0759741					60			0.0602629

## Sheet: Analysis
		b-actin	Stard3	Norm
siCTRL	CTRL	0.757384	0.498133	0.657702
	CTRL	0.692636	0.485965	0.701617
	CTRL	0.958118	0.514512	0.537002
siStard3	CTRL	0.450081	0.0801912	0.178171
	CTRL	0.514556	0.0917198	0.17825
	CTRL	0.536981	0.100574	0.187296
		ACAT1	Hilpda	Plin2	LGALS1	LGALS3	LGALS8	LGALS9	Stard3				ACAT1	Hilpda	Plin2	LGALS1	LGALS3	LGALS8	LGALS9	Stard3
siCTRL	CTRL	0.733004	0.528476	0.312598	0.677006	0.706647	0.764354	0.854003	0.657702		siCTRL	CTRL	0.913172	1.01584	1.02347	0.996577	1.18416	1.03553	0.95585	1.04049
	CTRL	0.875936	0.559884	0.318111	0.697043	0.675044	0.750755	0.981458	0.701617			CTRL	1.09124	1.07621	1.04152	1.02607	1.1312	1.01711	1.0985	1.10996
	CTRL	0.799162	0.472351	0.285577	0.663945	0.408559	0.699276	0.844886	0.537002			CTRL	0.995592	0.907954	0.935004	0.977351	0.68464	0.947364	0.945645	0.849543
siStard3	CTRL	0.630693	0.630824	0.427685	0.5316	0.86344	0.975924	1.54461	0.178171		siStard3	CTRL	0.785714	1.21257	1.40028	0.782534	1.4469	1.32216	1.72882	0.281868
	CTRL	0.661086	0.63827	0.418866	0.510578	0.766376	0.824263	1.26081	0.17825			CTRL	0.823577	1.22688	1.3714	0.75159	1.28425	1.11669	1.41117	0.281994
	CTRL	0.630092	0.569577	0.432709	0.471916	0.797052	0.814677	1.35977	0.187296			CTRL	0.784965	1.09484	1.41672	0.694678	1.33566	1.10371	1.52193	0.296304
		0.802701	0.520237	0.305429	0.679331	0.59675	0.738128	0.893449	0.632107
		Stard3											Stard3
	siCTRL	1										siCTRL	1	0.13485
												siStard3	0.286722	0.00829849	0.00573584
	sistard3	0.286722
