# Supplementary material for: Macrophages take up VLDL-sized emulsion particles through caveolae-mediated endocytosis and excrete part of the internalized triglycerides as fatty acids
Source: PLoS Biol. 2022 Aug 26;20(8):e3001516. doi: 10.1371/journal.pbio.3001516 (PMC9455861; doi:10.1371/journal.pbio.3001516)
Supplement: S1 Raw Data — (ZIP) [file pbio.3001516.s003.zip › S1_other RAW data/Figure 8e.xlsx]

## Sheet: Sheet1
Temperature(¡C)	1	2	3	4	5	6	7	8	9	10	11	12
22.8	0.131	0.1285	0.1384	0.1273	0.1641	0.1422	0.1508	0.1559	0.1445	0.1324	0.1362	0.143
	0.1239	0.1153	0.125	0.1224	0.1234	0.1402	0.13	0.1267	0.1276	0.133	0.1256	0.1259
	0.1195	0.1208	0.1182	0.125	0.1192	0.1159	0.1172	0.1242	0.1234	0.1209	0.1216	0.1298
	0.1162	0.1148	0.1144	0.1104	0.1093	0.1141	0.1034	0.1135	0.1104	0.1158	0.1183	0.1259
	0.1083	0.1048	0.1071	0.1163	0.1067	0.1195	0.1059	0.1125	0.1065	0.1116	0.0418	0.0428
	0.0991	0.1002	0.098	0.1038	0.097	0.1012	0.0998	0.1029	0.0925	0.1008	0.04	0.041
	0.1099	0.1119	0.1001	0.1139	0.1068	0.1053	0.0988	0.1082	0.1071	0.1086	0.0427	0.0408
	0.043	0.0429	0.1069	0.1034	0.095	0.1034	0.1017	0.0956	0.1026	0.1076	0.0421	0.0418
Temperature(¡C)	1	2	3	4	5	6	7	8	9	10	11	12
23.9	0.1204	0.1154	0.1182	0.1189	0.2007	0.1821	0.1755	0.1836	0.1596	0.1472	0.1579	0.1628
	0.1245	0.1185	0.1165	0.1127	0.1114	0.1222	0.1509	0.1471	0.1522	0.1554	0.1332	0.1379
	0.1267	0.1282	0.1101	0.1138	0.1106	0.106	0.1067	0.1109	0.1428	0.1436	0.1347	0.14
	0.1306	0.1288	0.1399	0.1348	0.1012	0.1043	0.0984	0.1044	0.106	0.1078	0.1463	0.1454
	0.1274	0.1269	0.1344	0.1396	0.1357	0.144	0.1022	0.1031	0.0984	0.1021	0.0418	0.0425
	0.1597	0.1617	0.1293	0.1335	0.1257	0.1281	0.133	0.1319	0.0882	0.0966	0.0401	0.0405
	0.4028	0.3899	0.1452	0.153	0.1335	0.1371	0.1308	0.1314	0.1292	0.1309	0.0427	0.0408
	0.0429	0.0426	0.1635	0.1584	0.13	0.1377	0.1354	0.1318	0.1373	0.1424	0.042	0.0416
	-0.0106	-0.0131	-0.0202	-0.0084	0.0366	0.0399	0.0247	0.0277	0.0151	0.0148	0.0217	0.0198
	0.0006	0.0032	-0.0085	-0.0097	-0.012	-0.018	0.0209	0.0204	0.0246	0.0224	0.0076	0.012
	0.0072	0.0074	-0.0081	-0.0112	-0.0086	-0.0099	-0.0105	-0.0133	0.0194	0.0227	0.0131	0.0102
	0.0144	0.014	0.0255	0.0244	-0.0081	-0.0098	-0.005	-0.0091	-0.0044	-0.008	0.028	0.0195
	0.0191	0.0221	0.0273	0.0233	0.029	0.0245	-0.0037	-0.0094	-0.0081	-0.0095	0	-0.0003
	0.0606	0.0615	0.0313	0.0297	0.0287	0.0269	0.0332	0.029	-0.0043	-0.0042	0.0001	-0.0005
	0.2929	0.278	0.0451	0.0391	0.0267	0.0318	0.032	0.0232	0.0221	0.0223	0	0
	-0.0001	-0.0003	0.0566	0.055	0.035	0.0343	0.0337	0.0362	0.0347	0.0348	-0.0001	-0.0002
	OD	conc.
	-0.01185	0
	0.0019	10
	0.0073	20
	0.0142	30
	0.0206	40
	0.06105	80
	0.28545	250
	OD	conc.	OD	conc.	OD	conc.	OD	conc.	OD	con.
	-0.0143	4.667	0.03825	48.2798	0.0262	38.2792	0.01495	28.9425	0.02075	33.756
	-0.0091	8.98264	-0.015	4.08605	0.02065	33.6731	0.0235	36.0384	0.0098	24.6683
	-0.00965	8.52618	-0.00925	8.85815	-0.0119	6.65883	0.02105	34.005	0.01165	26.2037
	0.02495	37.2418	-0.00895	9.10713	-0.00705	10.684	-0.0062	11.3894	0.02375	36.2458
	0.0253	37.5322	0.02675	38.7356	-0.00655	11.099	-0.0088	9.23162	-0.00015
	0.0305	41.8479	0.0278	39.6071	0.0311	42.3458	-0.00425	13.0078	-0.0002
	0.0421	51.4751	0.02925	40.8105	0.0276	39.4411	0.0222	34.9594	0
	0.0558	62.8451	0.03465	45.2921	0.03495	45.5411	0.03475	45.3751	-0.00015
		conc.					conc.							CTRL	VLDL-sized
sictrl	CTRL	4.667			sictrl	CTRL	6.65883						siCTRL	7.39194	38.8739
	CTRL	8.98264				CTRL	10.684						siStard3	7.35044	39.7177
	CTRL	8.52618				CTRL	11.099
	VLDL-sized	37.2418				VLDL-sized	42.3458							1.36883	1.48932
	VLDL-sized	37.5322				VLDL-sized	39.4411							1.63378	0.6015
	VLDL-sized	41.8479	38.8739			VLDL-sized	45.5411	42.4426
	CHYL-sized	51.4751				CHYL-sized	28.9425
	CHYL-sized	62.8451				CHYL-sized	36.0384
	CHYL-sized	48.2798	54.2			CHYL-sized	34.005	32.9953
sistard3	CTRL	4.08605			siNPC1	CTRL	11.3894
	CTRL	8.85815				CTRL	9.23162
	CTRL	9.10713				CTRL	13.0078
	VLDL-sized	38.7356				VLDL-sized	34.9594
	VLDL-sized	39.6071				VLDL-sized	33.756
	VLDL-sized	40.8105	39.7177			VLDL-sized	45.3751	34.3577	0.0171465
	CHYL-sized	45.2921				CHYL-sized	24.6683
	CHYL-sized	38.2792				CHYL-sized	26.2037
	CHYL-sized	33.6731	39.0814			CHYL-sized	36.2458	25.436	0.0288195

## Sheet: Sheet2
1	2	3	4	5	6	7	8	9	10	11	12
0.1128	0.1145	0.1156	0.1221	0.1992	0.1803	0.1763	0.182	0.1565	0.1461	0.157	0.1632
0.122	0.1181	0.115	0.1096	0.1108	0.123	0.1494	0.1481	0.1515	0.1541	0.1336	0.1398
0.1258	0.127	0.1092	0.1111	0.109	0.1065	0.1048	0.1105	0.1419	0.1446	0.1358	0.1407
0.1294	0.128	0.1388	0.1358	0.1001	0.1041	0.0979	0.1056	0.1057	0.109	0.1475	0.1472
0.1215	0.1272	0.136	0.1407	0.1352	0.1447	0.1021	0.1047	0.0994	0.1046	0.0416	0.0425
0.1644	0.1646	0.1316	0.1347	0.1315	0.1308	0.1343	0.1349	0.0916	0.0997	0.0398	0.0409
0.4046	0.3899	0.1501	0.1569	0.136	0.1389	0.1335	0.1359	0.1337	0.136	0.0425	0.0407
0.0429	0.0426	0.1687	0.1656	0.135	0.1409	0.1407	0.1371	0.1451	0.1475	0.042	0.0417
-0.0182	-0.014	-0.0228	-0.0052	0.0351	0.0381	0.0255	0.0261	0.012	0.0137	0.0208	0.0202
-0.0019	0.0028	-0.01	-0.0128	-0.0126	-0.0172	0.0194	0.0214	0.0239	0.0211	0.008	0.0139
0.0063	0.0062	-0.009	-0.0139	-0.0102	-0.0094	-0.0124	-0.0137	0.0185	0.0237	0.0142	0.0109
0.0132	0.0132	0.0244	0.0254	-0.0092	-0.01	-0.0055	-0.0079	-0.0047	-0.0068	0.0292	0.0213
0.0132	0.0224	0.0289	0.0244	0.0285	0.0252	-0.0038	-0.0078	-0.0071	-0.007	-0.0002	-0.0003
0.0653	0.0644	0.0336	0.0309	0.0345	0.0296	0.0345	0.032	-0.0009	-0.0011	-0.0002	-0.0001
0.2947	0.278	0.05	0.043	0.0292	0.0336	0.0347	0.0277	0.0266	0.0274	-0.0002	-0.0001
-0.0001	-0.0003	0.0618	0.0622	0.04	0.0375	0.039	0.0415	0.0425	0.0399	-0.0001	-0.0001
