# Supplementary material for: Macrophages take up VLDL-sized emulsion particles through caveolae-mediated endocytosis and excrete part of the internalized triglycerides as fatty acids
Source: PLoS Biol. 2022 Aug 26;20(8):e3001516. doi: 10.1371/journal.pbio.3001516 (PMC9455861; doi:10.1371/journal.pbio.3001516)
Supplement: S1 Raw Data — (ZIP) [file pbio.3001516.s003.zip › S1_other RAW data/Figure S1.xlsx]

## Sheet: b-actin
	Well	Fluor	Target	Content	Sample	Biological Set Name	Cq	Cq Mean	Cq Std. Dev	Starting Quantity (SQ)	Log Starting Quantity	SQ Mean	SQ Std. Dev	Set Point	Well Note
	O01	SYBR	b-actin	Unkn-169			20.5197	20.4804	0.0556975					60			0.358402
	O02	SYBR	b-actin	Unkn-170			20.3299	20.3764	0.065751					60			0.385178
	O03	SYBR	b-actin	Unkn-171			20.3131	20.2981	0.0212408					60			0.406661
	O04	SYBR	b-actin	Unkn-172			21.6984	21.6704	0.0395662					60			0.157082
	O05	SYBR	b-actin	Unkn-173			21.3725	21.3387	0.0477261					60			0.197684
	O06	SYBR	b-actin	Unkn-174			21.4528	21.3898	0.0892103					60			0.190815
	O07	SYBR	b-actin	Unkn-175			19.9349	19.9553	0.028895					60			0.515721
	O08	SYBR	b-actin	Unkn-176			20.0611	20.0934	0.0456603					60			0.468668
	O09	SYBR	b-actin	Unkn-177			19.9914	20.0961	0.148083					60			0.467788
	O10	SYBR	b-actin	Unkn-178			20.7968	20.9141	0.165893					60			0.265334
	O11	SYBR	b-actin	Unkn-179			20.1472	20.2141	0.0947037					60			0.431037
	O12	SYBR	b-actin	Unkn-180			20.0123	19.9652	0.0665805					60			0.512203
	O13	SYBR	b-actin	Unkn-181			20.4534	20.4861	0.0462262					60			0.356983
	O14	SYBR	b-actin	Unkn-182			20.3089	20.2961	0.0180624					60			0.407221
	O15	SYBR	b-actin	Unkn-183			20.3787	20.3908	0.0170768					60			0.381355
	O16	SYBR	b-actin	Unkn-184			21.8389	21.8899	0.0720626					60			0.134916
	O17	SYBR	b-actin	Unkn-185			21.1786	21.1904	0.0166844					60			0.21909
	O18	SYBR	b-actin	Unkn-186			20.857	20.8985	0.0586067					60			0.268231
	O19	SYBR	b-actin	Unkn-187			20.8786	20.8428	0.0505755					60			0.278775
	O20	SYBR	b-actin	Unkn-188			20.4821	20.4887	0.0094285					60			0.356329
	O21	SYBR	b-actin	Unkn-189			21.0732	21.0841	0.0153309					60			0.235849
	O22	SYBR	b-actin	Unkn-190			22.7563	22.7394	0.0239927					60			0.0748754
	O23	SYBR	b-actin	Unkn-191			22.229	22.2667	0.0533319					60			0.103901
	O24	SYBR	b-actin	Unkn-192			25.9982	26.0805	0.116391					60			0.00738874
	P01	SYBR	b-actin	Unkn-169			20.441	20.4804	0.0556975					60
	P02	SYBR	b-actin	Unkn-170			20.4229	20.3764	0.065751					60
	P03	SYBR	b-actin	Unkn-171			20.2831	20.2981	0.0212408					60
	P04	SYBR	b-actin	Unkn-172			21.6424	21.6704	0.0395662					60
	P05	SYBR	b-actin	Unkn-173			21.305	21.3387	0.0477261					60
	P06	SYBR	b-actin	Unkn-174			21.3267	21.3898	0.0892103					60
	P07	SYBR	b-actin	Unkn-175			19.9758	19.9553	0.028895					60
	P08	SYBR	b-actin	Unkn-176			20.1256	20.0934	0.0456603					60
	P09	SYBR	b-actin	Unkn-177			20.2008	20.0961	0.148083					60
	P10	SYBR	b-actin	Unkn-178			21.0314	20.9141	0.165893					60
	P11	SYBR	b-actin	Unkn-179			20.2811	20.2141	0.0947037					60
	P12	SYBR	b-actin	Unkn-180			19.9181	19.9652	0.0665805					60
	P13	SYBR	b-actin	Unkn-181			20.5188	20.4861	0.0462262					60
	P14	SYBR	b-actin	Unkn-182			20.2833	20.2961	0.0180624					60
	P15	SYBR	b-actin	Unkn-183			20.4029	20.3908	0.0170768					60
	P16	SYBR	b-actin	Unkn-184			21.9408	21.8899	0.0720626					60
	P17	SYBR	b-actin	Unkn-185			21.2022	21.1904	0.0166844					60
	P18	SYBR	b-actin	Unkn-186			20.9399	20.8985	0.0586067					60
	P19	SYBR	b-actin	Unkn-187			20.8071	20.8428	0.0505755					60
	P20	SYBR	b-actin	Unkn-188			20.4954	20.4887	0.0094285					60
	P21	SYBR	b-actin	Unkn-189			21.0949	21.0841	0.0153309					60
	P22	SYBR	b-actin	Unkn-190			22.7224	22.7394	0.0239927					60
	P23	SYBR	b-actin	Unkn-191			22.3044	22.2667	0.0533319					60
	P24	SYBR	b-actin	Unkn-192			26.1628	26.0805	0.116391					60

## Sheet: MCP-1
	Well	Fluor	Target	Content	Sample	Biological Set Name	Cq	Cq Mean	Cq Std. Dev	Starting Quantity (SQ)	Log Starting Quantity	SQ Mean	SQ Std. Dev	Set Point	Well Note
	E01	SYBR	MCP-1	Unkn-49			27.6676	27.5407	0.179579					60			0.171864
	E02	SYBR	MCP-1	Unkn-50			27.7492	27.874	0.176572					60			0.136407
	E03	SYBR	MCP-1	Unkn-51			27.8952	27.8853	0.0139182					60			0.135341
	E04	SYBR	MCP-1	Unkn-52			30.7911	30.6734	0.166431					60			0.0195941
	E05	SYBR	MCP-1	Unkn-53			30.3231	30.2818	0.0584042					60			0.0257058
	E06	SYBR	MCP-1	Unkn-54			30.0294	30.1225	0.131789					60			0.0287052
	E07	SYBR	MCP-1	Unkn-55			26.7732	26.8797	0.150617					60			0.271737
	E08	SYBR	MCP-1	Unkn-56			27.1678	27.2695	0.143767					60			0.207406
	E09	SYBR	MCP-1	Unkn-57			27.3944	27.4807	0.122134					60			0.179154
	E10	SYBR	MCP-1	Unkn-58			26.1786	26.1994	0.0294038					60			0.435458
	E11	SYBR	MCP-1	Unkn-59			25.4216	25.3986	0.0326049					60			0.75861
	E12	SYBR	MCP-1	Unkn-60			25.1821	25.2007	0.0262925					60			0.870127
	E13	SYBR	MCP-1	Unkn-61			27.9625	28.0389	0.108092					60			0.121675
	E14	SYBR	MCP-1	Unkn-62			28.3098	28.3168	0.00995638					60			0.100356
	E15	SYBR	MCP-1	Unkn-63			27.2085	27.2721	0.0898591					60			0.207035
	E16	SYBR	MCP-1	Unkn-64			30.8704	30.8295	0.0579095					60			0.0175852
	E17	SYBR	MCP-1	Unkn-65			29.2827	29.0756	0.292954					60			0.0593094
	E18	SYBR	MCP-1	Unkn-66			30.4958	30.4412	0.0772173					60			0.0230165
	E19	SYBR	MCP-1	Unkn-67			28.4071	28.2585	0.210176					60			0.104494
	E20	SYBR	MCP-1	Unkn-68			27.671	27.588	0.117381					60			0.166318
	E21	SYBR	MCP-1	Unkn-69			28.3421	28.1539	0.26626					60			0.112355
	E22	SYBR	MCP-1	Unkn-70			29.3794	29.2249	0.2186					60			0.0534793
	E23	SYBR	MCP-1	Unkn-71			30.7535	30.7697	0.0229596					60			0.0183293
	E24	SYBR	MCP-1	Unkn-72			30.8721	30.6322	0.339352					60			0.0201628
	F01	SYBR	MCP-1	Unkn-49			27.4137	27.5407	0.179579					60
	F02	SYBR	MCP-1	Unkn-50			27.9989	27.874	0.176572					60
	F03	SYBR	MCP-1	Unkn-51			27.8755	27.8853	0.0139182					60
	F04	SYBR	MCP-1	Unkn-52			30.5558	30.6734	0.166431					60
	F05	SYBR	MCP-1	Unkn-53			30.2405	30.2818	0.0584042					60
	F06	SYBR	MCP-1	Unkn-54			30.2157	30.1225	0.131789					60
	F07	SYBR	MCP-1	Unkn-55			26.9862	26.8797	0.150617					60
	F08	SYBR	MCP-1	Unkn-56			27.3711	27.2695	0.143767					60
	F09	SYBR	MCP-1	Unkn-57			27.5671	27.4807	0.122134					60
	F10	SYBR	MCP-1	Unkn-58			26.2202	26.1994	0.0294038					60
	F11	SYBR	MCP-1	Unkn-59			25.3755	25.3986	0.0326049					60
	F12	SYBR	MCP-1	Unkn-60			25.2193	25.2007	0.0262925					60
	F13	SYBR	MCP-1	Unkn-61			28.1153	28.0389	0.108092					60
	F14	SYBR	MCP-1	Unkn-62			28.3238	28.3168	0.00995638					60
	F15	SYBR	MCP-1	Unkn-63			27.3356	27.2721	0.0898591					60
	F16	SYBR	MCP-1	Unkn-64			30.7885	30.8295	0.0579095					60
	F17	SYBR	MCP-1	Unkn-65			28.8684	29.0756	0.292954					60
	F18	SYBR	MCP-1	Unkn-66			30.3866	30.4412	0.0772173					60
	F19	SYBR	MCP-1	Unkn-67			28.1099	28.2585	0.210176					60
	F20	SYBR	MCP-1	Unkn-68			27.505	27.588	0.117381					60
	F21	SYBR	MCP-1	Unkn-69			27.9656	28.1539	0.26626					60
	F22	SYBR	MCP-1	Unkn-70			29.0703	29.2249	0.2186					60
	F23	SYBR	MCP-1	Unkn-71			30.7859	30.7697	0.0229596					60
	F24	SYBR	MCP-1	Unkn-72			30.3922	30.6322	0.339352					60

## Sheet: IL6
	Well	Fluor	Target	Content	Sample	Biological Set Name	Cq	Cq Mean	Cq Std. Dev	Starting Quantity (SQ)	Log Starting Quantity	SQ Mean	SQ Std. Dev	Set Point	Well Note
	M01	SYBR	MCP-3	Unkn-145			27.0487	26.9987	0.0707917					60			0.250232
	M02	SYBR	MCP-3	Unkn-146			26.8613	26.8362	0.0354436					60			0.28006
	M03	SYBR	MCP-3	Unkn-147			26.8212	26.6616	0.225624					60			0.316081
	M04	SYBR	MCP-3	Unkn-148			26.4758	26.3174	0.223954					60			0.401252
	M05	SYBR	MCP-3	Unkn-149			26.2326	26.1926	0.0565799					60			0.437503
	M06	SYBR	MCP-3	Unkn-150			26.43	26.3733	0.0800671					60			0.385995
	M07	SYBR	MCP-3	Unkn-151			26.3779	26.4481	0.0992889					60			0.366496
	M08	SYBR	MCP-3	Unkn-152			26.5758	26.4463	0.183182					60			0.366967
	M09	SYBR	MCP-3	Unkn-153			26.4242	26.3844	0.0562656					60			0.38305
	M10	SYBR	MCP-3	Unkn-154			26.8863	26.9243	0.0536534					60			0.263476
	M11	SYBR	MCP-3	Unkn-155			26.0886	26.1081	0.0274958					60			0.463916
	M12	SYBR	MCP-3	Unkn-156			25.7082	25.6871	0.0298772					60			0.621113
	M13	SYBR	MCP-3	Unkn-157			26.9204	26.8505	0.0988353					60			0.27729
	M14	SYBR	MCP-3	Unkn-158			26.7276	26.6637	0.0903206					60			0.315629
	M15	SYBR	MCP-3	Unkn-159			26.7953	26.8478	0.0742543					60			0.277814
	M16	SYBR	MCP-3	Unkn-160			26.6736	26.6315	0.0595431					60			0.322748
	M17	SYBR	MCP-3	Unkn-161			26.3994	26.3409	0.0827773					60			0.394786
	M18	SYBR	MCP-3	Unkn-162			25.8306	25.7904	0.0568916					60			0.578201
	M19	SYBR	MCP-3	Unkn-163			27.7755	27.7217	0.0761662					60			0.151598
	M20	SYBR	MCP-3	Unkn-164			27.3562	27.2775	0.111388					60			0.206262
	M21	SYBR	MCP-3	Unkn-165			27.604	27.6024	0.00214316					60			0.164659
	M22	SYBR	MCP-3	Unkn-166			29.0823	28.9786	0.146589					60			0.0634339
	M23	SYBR	MCP-3	Unkn-167			27.6906	27.529	0.228471					60			0.173254
	M24	SYBR	MCP-3	Unkn-168			32.3062	32.2039	0.144771					60			0.00678301
	N01	SYBR	MCP-3	Unkn-145			26.9486	26.9987	0.0707917					60
	N02	SYBR	MCP-3	Unkn-146			26.8111	26.8362	0.0354436					60
	N03	SYBR	MCP-3	Unkn-147			26.5021	26.6616	0.225624					60
	N04	SYBR	MCP-3	Unkn-148			26.1591	26.3174	0.223954					60
	N05	SYBR	MCP-3	Unkn-149			26.1526	26.1926	0.0565799					60
	N06	SYBR	MCP-3	Unkn-150			26.3167	26.3733	0.0800671					60
	N07	SYBR	MCP-3	Unkn-151			26.5183	26.4481	0.0992889					60
	N08	SYBR	MCP-3	Unkn-152			26.3167	26.4463	0.183182					60
	N09	SYBR	MCP-3	Unkn-153			26.3446	26.3844	0.0562656					60
	N10	SYBR	MCP-3	Unkn-154			26.9622	26.9243	0.0536534					60
	N11	SYBR	MCP-3	Unkn-155			26.1275	26.1081	0.0274958					60
	N12	SYBR	MCP-3	Unkn-156			25.6659	25.6871	0.0298772					60
	N13	SYBR	MCP-3	Unkn-157			26.7806	26.8505	0.0988353					60
	N14	SYBR	MCP-3	Unkn-158			26.5998	26.6637	0.0903206					60
	N15	SYBR	MCP-3	Unkn-159			26.9003	26.8478	0.0742543					60
	N16	SYBR	MCP-3	Unkn-160			26.5894	26.6315	0.0595431					60
	N17	SYBR	MCP-3	Unkn-161			26.2823	26.3409	0.0827773					60
	N18	SYBR	MCP-3	Unkn-162			25.7501	25.7904	0.0568916					60
	N19	SYBR	MCP-3	Unkn-163			27.6678	27.7217	0.0761662					60
	N20	SYBR	MCP-3	Unkn-164			27.1987	27.2775	0.111388					60
	N21	SYBR	MCP-3	Unkn-165			27.6009	27.6024	0.00214316					60
	N22	SYBR	MCP-3	Unkn-166			28.8749	28.9786	0.146589					60
	N23	SYBR	MCP-3	Unkn-167			27.3675	27.529	0.228471					60
	N24	SYBR	MCP-3	Unkn-168			32.1015	32.2039	0.144771					60

## Sheet: Analysis
		b-actin	MCP-1	Norm	IL6	Norm
sictrl	ctrl	0.358402	0.171864	0.479529	0.250232	0.69819
	ctrl	0.385178	0.136407	0.35414	0.28006	0.727092
	ctrl	0.406661	0.135341	0.332809	0.316081	0.77726
	VLDL-sized	0.157082	0.0195941	0.124738	0.401252	2.55441
	VLDL-sized	0.197684	0.0257058	0.130035	0.437503	2.21315
	VLDL-sized	0.190815	0.0287052	0.150435	0.385995	2.02288
siLPL	ctrl	0.515721	0.271737	0.526906	0.366496	0.710648
	ctrl	0.468668	0.207406	0.442542	0.366967	0.782999
	ctrl	0.467788	0.179154	0.382982	0.38305	0.818853
	VLDL-sized	0.265334	0.435458	1.64117	0.263476	0.992997
	VLDL-sized	0.431037	0.75861	1.75997	0.463916	1.07628
	VLDL-sized	0.512203	0.870127	1.69879	0.621113	1.21263
sicav1	ctrl	0.356983	0.121675	0.340843	0.27729	0.776761
	ctrl	0.407221	0.100356	0.24644	0.315629	0.77508
	ctrl	0.381355	0.207035	0.542893	0.277814	0.72849
	VLDL-sized	0.134916	0.0175852	0.130343	0.322748	2.39222
	VLDL-sized	0.21909	0.0593094	0.270708	0.394786	1.80194
	VLDL-sized	0.268231	0.0230165	0.0858085	0.578201	2.15561
sicav2	ctrl	0.278775	0.104494	0.374834	0.151598	0.543801
	ctrl	0.356329	0.166318	0.466754	0.206262	0.578851
	ctrl	0.235849	0.112355	0.476385	0.164659	0.698153
	VLDL-sized	0.0748754	0.0534793	0.714244	0.0634339	0.847194
	VLDL-sized	0.103901	0.0183293	0.176412	0.173254	1.66749
	VLDL-sized	0.00738874	0.0201628	2.72885	0.00678301	0.91802
											1mM SEC for 12h
		MCP-1	IL6				MCP-1	IL6					IL6	MCP-1								IL6	MCP-1
sictrl	ctrl	0.479529	0.69819		sictrl	ctrl	1.23327	0.950978			sictrl	CTRL	1	1						sictrl	CTRL	0.0544946	0.203875
	ctrl	0.35414	0.727092			ctrl	0.910792	0.990345				VLDL-sized	3.083	0.347377							VLDL-sized	0.366828	0.0348947
	ctrl	0.332809	0.77726			ctrl	0.855933	1.05868			siLPL	CTRL	1.04992	1.15941						siLPL	CTRL	0.0750754	0.18599
	VLDL-sized	0.124738	2.55441			VLDL-sized	0.320807	3.47927				VLDL-sized	1.49005	4.37207							VLDL-sized	0.151025	0.152783
	VLDL-sized	0.130035	2.21315			VLDL-sized	0.334429	3.01444			sicav1	CTRL	1.03532	0.968879						sicav1	CTRL	0.0373161	0.389502
	VLDL-sized	0.150435	2.02288			VLDL-sized	0.386895	2.75528				VLDL-sized	2.88293	0.417375							VLDL-sized	0.404628	0.248183
siLPL	ctrl	0.526906	0.710648		siLPL	ctrl	1.35512	0.967948			sicav2	CTRL	0.826684	1.12987						sicav2	CTRL	0.110215	0.144172
	ctrl	0.442542	0.782999			ctrl	1.13815	1.06649				VLDL-sized	1.20217	0.453705							VLDL-sized	0.0682148	0
	ctrl	0.382982	0.818853			ctrl	0.984969	1.11533
	VLDL-sized	1.64117	0.992997			VLDL-sized	4.22084	1.35252
	VLDL-sized	1.75997	1.07628			VLDL-sized	4.52636	1.46596
	VLDL-sized	1.69879	1.21263			VLDL-sized	4.36903	1.65168
sicav1	ctrl	0.340843	0.776761		sicav1	ctrl	0.876594	1.058
	ctrl	0.24644	0.77508			ctrl	0.633806	1.05571
	ctrl	0.542893	0.72849			ctrl	1.39624	0.99225
	VLDL-sized	0.130343	2.39222			VLDL-sized	0.335221	3.25835
	VLDL-sized	0.270708	1.80194			VLDL-sized	0.696218	2.45435
	VLDL-sized	0.0858085	2.15561			VLDL-sized	0.220686	2.93607
sicav2	ctrl	0.374834	0.543801		sicav2	ctrl	0.964014	0.740692
	ctrl	0.466754	0.578851			ctrl	1.20042	0.788432
	ctrl	0.476385	0.698153			ctrl	1.22519	0.950929
	VLDL-sized	0.714244	0.847194			VLDL-sized	1.83692	1.15393
	VLDL-sized	0.176412	1.66749			VLDL-sized	0.453705	2.27123
	VLDL-sized	2.72885	0.91802			VLDL-sized	7.01817	1.2504
		0.388826	0.73418
							0.0140508	0.00450599
							0.000132193	0.00445871
							0.337369	0.280271
							0.150902	0.0152999
