# Supplementary material for: Macrophages take up VLDL-sized emulsion particles through caveolae-mediated endocytosis and excrete part of the internalized triglycerides as fatty acids
Source: PLoS Biol. 2022 Aug 26;20(8):e3001516. doi: 10.1371/journal.pbio.3001516 (PMC9455861; doi:10.1371/journal.pbio.3001516)
Supplement: S1 Raw Data — (ZIP) [file pbio.3001516.s003.zip › S1_other RAW data/Figure S10d-1.xlsx]

## Sheet: Sheet1
1		43.499	23.734	4	255	siCTRL
2		48.136	20.932	3	255
3		49.856	23.719	4	255
4		62.098	20.891	3	255
5	Mean	50.897	22.319	3.5	255
6	SD	7.935	1.625	0.577	0
7	Min	43.499	20.891	3	255
8	Max	62.098	23.734	4	255
1		22.836	14.789	2	255	siCAV2
2		36.051	20.72	3	255
3		31.912	19.197	3	255
4		25.623	14.801	2	255
5	Mean	29.106	17.377	2.5	255
6	SD	5.988	3.045	0.577	0
7	Min	22.836	14.789	2	255
8	Max	36.051	20.72	3	255
		mean	sem
	siCTRL_CHLY	22.319	0.8125
	siCTRL_CHYL	17.377	1.5225	0.0195153
