# Supplementary material for: Macrophages take up VLDL-sized emulsion particles through caveolae-mediated endocytosis and excrete part of the internalized triglycerides as fatty acids
Source: PLoS Biol. 2022 Aug 26;20(8):e3001516. doi: 10.1371/journal.pbio.3001516 (PMC9455861; doi:10.1371/journal.pbio.3001516)
Supplement: S1 Raw Data — (ZIP) [file pbio.3001516.s003.zip › S1_other RAW data/Figure S10d.xlsx]

## Sheet: Sheet1
Chy
siCTRL
1		38.272	20.188	3	255
2		38.678	22.402	3	255
3		32.603	26.59	4	255
4		32.691	26.434	4	255
5	Mean	35.561	23.904	3.5	255
6	SD	3.369	3.146	0.577	0
7	Min	32.603	20.188	3	255
8	Max	38.678	26.59	4	255
siCav1
1		24.979	19.327	3	255
2		36.207	20.959	3	255
3		25.939	19.121	3	255
4		30.856	22.555	3	255
5	Mean	29.495	20.491	3	255
6	SD	5.162	1.603	0	0
7	Min	24.979	19.121	3	255
8	Max	36.207	22.555	3	255
			mean	sem
		siCTRL_CHYL	23.904	3.146
		siCAV1_CHYL	20.491	1.603	0.0589739
