# Supplementary material for: Macrophages take up VLDL-sized emulsion particles through caveolae-mediated endocytosis and excrete part of the internalized triglycerides as fatty acids
Source: PLoS Biol. 2022 Aug 26;20(8):e3001516. doi: 10.1371/journal.pbio.3001516 (PMC9455861; doi:10.1371/journal.pbio.3001516)
Supplement: S1 Raw Data — (ZIP) [file pbio.3001516.s003.zip › S1_other RAW data/Figure S11b.xlsx]

## Sheet: Sheet1
	Label	Area	Mean	Min	Max	SECB
1		29.169	11.527	1	255
2		43.24	13.457	2	255
3		41.18	13.337	2	255
4	Mean	37.863	12.773	1.667	255
5	SD	7.6	1.081	0.577	0
6	Min	29.169	11.527	1	255
7	Max	43.24	13.457	2	255
	Label	Area	Mean	Min	Max	SECB/LALi
1		28.568	12.542	2	255
2		154623	19.104	2	255
3		30.031	13.882	2	255
4		20.427	14.021	2	255
5	Mean	38675.5	14.887	2	255
6	SD	77298.3	2.889	0	0
7	Min	20.427	12.542	2	255
8	Max	154623	19.104	2	255
			Mean	SD
		CHYL-sized	12.773	1.081
		CHYL-sized/LALi	14.887	2.889
