# Supplementary material for: Macrophages take up VLDL-sized emulsion particles through caveolae-mediated endocytosis and excrete part of the internalized triglycerides as fatty acids
Source: PLoS Biol. 2022 Aug 26;20(8):e3001516. doi: 10.1371/journal.pbio.3001516 (PMC9455861; doi:10.1371/journal.pbio.3001516)
Supplement: S1 Raw Data — (ZIP) [file pbio.3001516.s003.zip › S1_other RAW data/Figure S8b.xlsx]

## Sheet: Sheet1
SECB
	1		63.884	11.459	2	255
	2		80.557	10.641	2	255
	3		81.815	10.775	2	255
	4		69.63	10.92	2	255
	5		80.557	10.641	2	255
	6	Mean	75.288	10.887	2	255
	7	SD	8.065	0.34	0	0
	8	Min	63.884	10.641	2	255
	9	Max	81.815	11.459	2	255
				0.152053
SECB/GSK
	1		78.468	9.773	3	255
	2		56.6	9.128	2	255
	3		45.081	9.544	2	255
	4		43.51	12.475	3	255
	5	Mean	55.914	10.23	2.5	255
	6	SD	16.128	1.52	0.577	0
	7	Min	43.51	9.128	2	255
	8	Max	78.468	12.475	3	255
				0.76
		Mean	SD
	CHYL-sized	10.887	0.34
	CHYL-sized/GSK	10.23	1.52
