# Supplementary material for: Macrophages take up VLDL-sized emulsion particles through caveolae-mediated endocytosis and excrete part of the internalized triglycerides as fatty acids
Source: PLoS Biol. 2022 Aug 26;20(8):e3001516. doi: 10.1371/journal.pbio.3001516 (PMC9455861; doi:10.1371/journal.pbio.3001516)
Supplement: S1 Raw Data — (ZIP) [file pbio.3001516.s003.zip › S1_other RAW data/Figure S8d, S8f.xlsx]

## Sheet: Sheet1
SECB
	1		72.559	7.283	2	255
	2		40.653	7.483	2	255
	3		68.88	9.138	3	255
	4		75.343	8.226	3	255
	5	Mean	64.359	8.033	2.5	255
	6	SD	16.024	0.841	0.577	0
	7	Min	40.653	7.283	2	255
	8	Max	75.343	9.138	3	255
		SEM		0.4205
SECB F1
	1		78.301	6.119	2	255
	2		56.377	11.822	3	255
	3		64.87	9.908	2	255
	4		64.193	9.256	2	255
	5		64.069	9.349	2	255
	6		73.534	5.913	2	255
	7	Mean	66.891	8.728	2.167	255
	8	SD	7.8	2.296	0.408	0
	9	Min	56.377	5.913	2	255
	10	Max	78.301	11.822	3	255
				0.937338
	CHYL-sized	8.033	0.841
	CHYL-sized/ AB F-1	8.728	2.296
SECB 5D2
	1		35.731	8.725	3	255
	2		48.117	7.69	2	255
	5		44.024	5.836	2	255
	6		49.449	4.782	2	255
	7	Mean	52.359	6.75825	2.833	255
	8	SD	13.692	2.585	0.983	0
	9	Min	35.731	4.782	2	255
	10	Max	73.376	11.027	4	255
				1.2925
	CHYL-sized	8.033	0.4205
	CHYL-sized/AB 5D2	6.75825	1.2925	0.13037
