# Supplementary material for: Macrophages take up VLDL-sized emulsion particles through caveolae-mediated endocytosis and excrete part of the internalized triglycerides as fatty acids
Source: PLoS Biol. 2022 Aug 26;20(8):e3001516. doi: 10.1371/journal.pbio.3001516 (PMC9455861; doi:10.1371/journal.pbio.3001516)
Supplement: S1 Raw Data — (ZIP) [file pbio.3001516.s003.zip › S1_other RAW data/Figure S9e.xlsx]

## Sheet: Sheet1
CHYL-sized	Label	Area	Mean	Min	Max
1		36.987	15.399	2	255
2		37.353	14.509	2	255
3		38.016	13.458	2	255
4	Mean	37.452	14.455	2	255
5	SD	0.522	0.972	0	0
6	Min	36.987	13.458	2	255
7	Max	38.016	15.399	2	255
CHYL-sized/G	Label	Area	Mean	Min	Max
1		9.952	14.328	2	255
2		9.846	14.517	2	255
3	Mean	9.899	14.423	2	255
4	SD	0.075	0.133	0	0
5	Min	9.846	14.328	2	255
6	Max	9.952	14.517	2	255
